# Supplementary material for: Resistance to Botrytis cinerea in Solanum lycopersicoides involves widespread transcriptional reprogramming
Source: BMC Genomics. 2014 May 3;15:334. doi: 10.1186/1471-2164-15-334 (PMC4035065; doi:10.1186/1471-2164-15-334)
Supplement: Supplementary file 1 — Additional file 1: Excel file of expression and predicted identity of S. lycopersicoides unigenes. (XLSX 96 KB) [file 12864_2013_6020_MOESM1_ESM.xlsx]

## Sheet: Plant Top BLAST hit.txt
Unigene ID	Reads 0 hai	Read 24 hai	Reads 48 hai	Original Top Blast Hit	Top Blast 2GO Mapping Hit
isotig04221	0	0	24	Uncharacterized protein TCM_038592 [Theobroma cacao]	Uncharacterized protein TCM_038592
isotig11330	0	1	20	PREDICTED: proteinase inhibitor type-2 CEVI57-like [Solanum lycopersicum]	proteinase inhibitor type-2 cevi57-like
isotig07091	0	1	36	PREDICTED: blue copper protein-like [Solanum lycopersicum]	early nodulin 16
isotig08858	0	1	41	PREDICTED: uncharacterized acetyltransferase At3g50280-like isoform 1 [Solanum lycopersicum]	uncharacterized acetyltransferase at3g50280-like
isotig11056	0	2	40	PREDICTED: uncharacterized protein YwkD-like [Solanum lycopersicum]	metallothiol transferase -like
contig13012	0	3	20	miraculin-like protein [Solanum palustre]	miraculin-like protein
isotig07025	0	3	20	PREDICTED: cyanidin-3-O-glucoside 2-O-glucuronosyltransferase-like [Solanum lycopersicum]	cyanidin-3-o-glucoside 2-o-glucuronosyltransferase-like
isotig01254	0	3	45	conserved hypothetical protein [Ricinus communis]	protein
isotig09683	0	3	47	glutathione S-transferase-like protein [Solanum tuberosum]	probable glutathione s-transferase-like
isotig08956	0	4	22	predicted protein [Populus trichocarpa]	protein
isotig08945	0	5	21	intracellular ribonuclease LX precursor [Solanum lycopersicum]	ribonuclease t2
isotig05455	0	5	24	stress-associated protein 11 [Solanum pennellii]	zinc finger an1 domain-containing stress-associated protein 12-like
isotig07411	0	8	22	uncharacterized protein LOC100782360 precursor [Glycine max]	protein
isotig08703	0	8	27	PREDICTED: aminotransferase ALD1-like [Solanum lycopersicum]	aminotransferase ald1-like
isotig10344	0	8	29	pathogenesis-related genes transcriptional activator PTI5 [Solanum lycopersicum]	pathogenesis-related genes transcriptional activator pti5-like
contig13765	0	8	49	pathogenesis related protein PR-1 [Solanum tuberosum]	pathogenesis-related protein
isotig03490	0	9	20	PREDICTED: omega-6 fatty acid desaturase, endoplasmic reticulum-like isoform 1 [Solanum lycopersicum]	omega-6 fatty acid endoplasmic reticulum-like isoform 1
isotig10104	0	9	20	PREDICTED: uncharacterized protein LOC101262986 [Solanum lycopersicum]	PREDICTED: uncharacterized protein LOC101262986
isotig03453	0	9	23	PREDICTED: probable glutathione S-transferase-like [Solanum lycopersicum]	probable glutathione s-transferase-like
isotig04367	0	9	23	PREDICTED: uncharacterized protein LOC101249743 [Solanum lycopersicum]	membrane protein
isotig04048	0	9	75	PREDICTED: secologanin synthase-like [Solanum lycopersicum]	secologanin synthase-like
isotig03206	0	10	21	PREDICTED: high-affinity nitrate transporter 3.2-like [Solanum lycopersicum]	high-affinity nitrate transporter -like
isotig08392	0	10	24	PREDICTED: uncharacterized protein LOC101257891 [Solanum lycopersicum]	wall-associated receptor kinase 2-like
isotig06757	0	10	26	PREDICTED: uncharacterized protein LOC101251749 [Solanum lycopersicum]	sodium calcium exchanger family protein calcium-binding ef hand family protein isoform 1
isotig11596	0	10	33	PREDICTED: uncharacterized protein LOC101055601 [Solanum lycopersicum]	hop-interacting protein thi031
isotig02174	0	10	35	ethylene-responsive transcriptional coactivator [Solanum lycopersicum]	ethylene-responsive transciptional coactivator-like protein
isotig07232	0	10	64	PREDICTED: metallocarboxypeptidase inhibitor-like [Solanum lycopersicum]	metallocarboxypeptidase inhibitor precursor
isotig06349	0	11	42	mitochondrial small heat shock protein [Solanum lycopersicum]	small heat shock chloroplastic-like
isotig08844	0	16	26	PREDICTED: glutaredoxin-C9-like isoform 1 [Solanum lycopersicum]	glutaredoxin c9
isotig11167	0	16	32	PREDICTED: G-type lectin S-receptor-like serine/threonine-protein kinase At5g35370-like [Solanum lycopersicum]	serine-threonine protein plant-
isotig04282	0	16	225	xyloglucan-specific fungal endoglucanase inhibitor protein precursor [Solanum lycopersicum]	xyloglucan-specific fungal endoglucanase inhibitor protein precursor
isotig04272	0	16	353	PREDICTED: polyphenol oxidase, chloroplastic-like [Solanum lycopersicum]	polyphenol oxidase
isotig00923	0	17	23	PREDICTED: NAC domain-containing protein 100-like [Solanum lycopersicum]	nac domain-containing protein 100-like
isotig08812	0	17	28	PREDICTED: protein kinase 2B, chloroplastic-like [Solanum lycopersicum]	protein kinase chloroplastic-like
isotig07274	0	18	20	PREDICTED: BTB/POZ and TAZ domain-containing protein 1-like [Solanum lycopersicum]	btb poz and taz domain-containing protein 1-like
isotig09444	0	19	21	PREDICTED: auxin-induced protein 10A5-like [Solanum lycopersicum]	calmodulin binding
isotig03620	0	19	41	PREDICTED: protein NDR1-like [Solanum lycopersicum]	ndr1 hin1-like 25
isotig01607	0	19	91	uncharacterized protein LOC543814 [Solanum lycopersicum]	probable glutathione s-transferase-like
isotig10068	0	20	21	PREDICTED: transcription factor TT2-like [Solanum lycopersicum]	myb domain protein
isotig02800	0	20	30	PREDICTED: sigma factor binding protein 1, chloroplastic-like [Solanum lycopersicum]	sigma factor binding protein chloroplastic-like
isotig08376	0	20	72	PREDICTED: glutathione S-transferase U9-like [Solanum lycopersicum]	glutathione s-transferase u9-like
isotig08464	0	20	155	PREDICTED: branched-chain-amino-acid aminotransferase 2, chloroplastic-like [Solanum lycopersicum]	branched-chain-amino-acid aminotransferase chloroplastic-like
isotig04121	0	21	10	PREDICTED: (+)-neomenthol dehydrogenase-like [Solanum lycopersicum]	(+)-neomenthol dehydrogenase-like
isotig02803	0	21	35	ethylene-responsive factor 1 [Solanum lycopersicum]	ethylene-responsive transcription factor 1b-like
isotig05875	0	22	0	polygalacturonase 1 [Solanum lycopersicum]	polygalacturonase precursor
isotig06651	0	22	6	PREDICTED: uncharacterized protein LOC101249954 [Solanum lycopersicum]	vq motif-containing
isotig03343	0	22	18	PREDICTED: BTB/POZ domain-containing protein At5g41330-like [Solanum lycopersicum]	btb poz domain-containing protein at5g41330-like
isotig04327	0	22	39	PREDICTED: expansin-like B1-like [Solanum lycopersicum]	expansin-like b1-like
isotig08450	0	23	55	PREDICTED: acidic endochitinase-like [Solanum lycopersicum]	acidic endochitinase-like
isotig05952	0	24	3	PREDICTED: 2,3-bisphosphoglycerate-dependent phosphoglycerate mutase-like isoform 1 [Solanum lycopersicum]	#NAME?
isotig10992	0	26	33	ferritin 1 [Solanum tuberosum]	protein
isotig11076	0	27	9	PREDICTED: uncharacterized protein LOC101252137 [Solanum lycopersicum]	trichome birefringence-like 34
isotig09107	0	28	9	metallocarboxypeptidase inhibitor [Solanum tuberosum]	metallocarboxypeptidase inhibitor
isotig03387	0	28	31	PREDICTED: heat stress transcription factor B-3-like [Solanum lycopersicum]	heat stress transcription factor b-3-like
isotig03193	0	29	6	OS35_SOLCORecName: Full=Osmotin-like protein OSML15; AltName: Full=PA15; Flags: Precursor	osmotin-like protein
isotig07634	0	31	31	WRKY-type DNA binding protein [Solanum tuberosum]	wrky dna binding protein
isotig06243	0	32	12	MSRA_SOLLCRecName: Full=Peptide methionine sulfoxide reductase; AltName: Full=Fruit-ripening protein E4; AltName: Full=Peptide-methionine (S)-S-oxide reductase; Short=Peptide Met(O) reductase; AltName: Full=Protein-methionine-S-oxide reductase	peptide methionine sulfoxide reductase-like
isotig04449	0	32	30	PREDICTED: L-ascorbate oxidase homolog [Solanum lycopersicum]	l-ascorbate oxidase homolog
isotig05442	0	33	4	PREDICTED: zerumbone synthase-like [Solanum lycopersicum]	short chain alcohol
isotig04186	0	33	25	PREDICTED: rhamnogalacturonate lyase B-like [Solanum lycopersicum]	probable rhamnogalacturonate lyase b-like
isotig01003	0	33	30	PREDICTED: uncharacterized protein LOC101265748 [Solanum lycopersicum]	calmodulin binding
isotig07185	0	34	55	PREDICTED: methylcrotonoyl-CoA carboxylase beta chain, mitochondrial-like [Solanum lycopersicum]	methylcrotonoyl- carboxylase beta mitochondrial-like
isotig06486	0	35	2	PREDICTED: BI1-like protein-like [Solanum lycopersicum]	bi1-like
isotig02568	0	35	9	PREDICTED: peroxidase 21-like [Solanum lycopersicum]	peroxidase 21-like
isotig05887	0	35	88	PREDICTED: aldehyde dehydrogenase family 2 member B7, mitochondrial-like [Solanum lycopersicum]	aldehyde dehydrogenase family 2 member mitochondrial-like
isotig04393	0	37	18	PREDICTED: uncharacterized protein LOC101255928 [Solanum lycopersicum]	plac8 family protein
isotig06627	0	37	22	PREDICTED: cannabidiolic acid synthase-like [Solanum lycopersicum]	fad-linked oxidoreductase
isotig05248	0	37	32	geranylgeranyl pyrophosphate synthase 1 [Solanum pennellii]	geranylgeranyl pyrophosphate synthase 1
isotig09247	0	37	36	PREDICTED: E3 ubiquitin-protein ligase ATL6-like [Solanum lycopersicum]	e3 ubiquitin-protein ligase atl6-like
isotig11829	0	37	38	WRKY protein [Solanum tuberosum]	wrky transcription factor 6-like
isotig02404	0	38	11	tyramine hydroxycinnamoyl transferase [Solanum tuberosum]	tyramine n-feruloyltransferase 4 11-like
isotig06406	0	38	61	PREDICTED: ABC transporter G family member 1-like [Solanum lycopersicum]	abc transporter g family member 1-like
isotig10552	0	40	141	PREDICTED: laccase-14-like [Solanum lycopersicum]	low quality protein: laccase-14-like
isotig08300	0	40	168	PREDICTED: cytochrome P450 98A3-like [Solanum lycopersicum]	cytochrome p450 98a2-like
isotig02947	0	41	23	PREDICTED: syntaxin-121-like [Solanum lycopersicum]	syntaxin-121-like
isotig07400	0	42	14	PREDICTED: mitochondrial chaperone BCS1-like [Solanum lycopersicum]	mitochondrial chaperone bcs1-like
isotig07215	0	42	15	PREDICTED: LOW QUALITY PROTEIN: glucan endo-1,3-beta-glucosidase, basic vacuolar isoform-like [Solanum lycopersicum]	3)-beta-glucan endohydrolase short=(1-
isotig02401	0	44	18	uncharacterized protein LOC100526951 precursor [Glycine max]	abc transporter family protein
contig12987	0	45	9	PREDICTED: endochitinase-like [Solanum lycopersicum]	endochitinase a- partial
isotig07010	0	48	40	PREDICTED: glycerophosphodiester phosphodiesterase GDE1-like [Solanum lycopersicum]	glycerophosphodiester phosphodiesterase gde1-like
isotig05851	0	52	24	PREDICTED: cytochrome P450 71D7-like [Solanum lycopersicum]	premnaspirodiene oxygenase-like
isotig01258	0	52	53	PREDICTED: peroxidase 51-like [Solanum lycopersicum]	peroxidase 73-like
isotig02109	0	55	14	PREDICTED: uncharacterized acetyltransferase At3g50280-like isoform 1 [Solanum lycopersicum]	uncharacterized acetyltransferase at3g50280-like
contig13305	0	55	64	beta 1-3 glucanase, partial [Nicotiana glutinosa]	3)-beta-glucan endohydrolase short=(1-
isotig01608	0	56	15	PREDICTED: probable protein kinase At2g41970-like [Solanum lycopersicum]	probable protein kinase at2g41970-like
isotig03253	0	57	3	PREDICTED: pathogenesis-related leaf protein 4-like [Solanum lycopersicum]	pathogenesis-related protein 1
isotig02558	0	59	49	PREDICTED: epidermis-specific secreted glycoprotein EP1-like [Solanum lycopersicum]	epidermis-specific secreted glycoprotein ep1-like
isotig02316	0	60	32	PREDICTED: uncharacterized protein LOC101244211 [Solanum lycopersicum]	PREDICTED: uncharacterized protein LOC101244211
isotig07607	0	61	7	PREDICTED: caffeoyl-CoA O-methyltransferase-like isoform 2 [Solanum lycopersicum]	caffeoyl- o-methyltransferase
isotig00628	0	63	31	hin1-like protein [Solanum tuberosum]	hin1-like protein
isotig03002	0	64	9	PREDICTED: BURP domain-containing protein 3-like [Solanum lycopersicum]	burp domain-containing protein
contig12700	0	69	51	glucan endo-1,3-beta-glucosidase B precursor [Solanum lycopersicum]	3)-beta-glucan endohydrolase short=(1-
isotig01402	0	70	597	PREDICTED: miraculin-like, partial [Solanum lycopersicum]	kunitz-type protease inhibitor kpi-
isotig04563	0	72	38	PREDICTED: tyramine N-feruloyltransferase 4/11-like [Solanum lycopersicum]	tyramine n-feruloyltransferase 4 11-like
contig13256	0	74	111	osmotin-like protein [Solanum phureja]	osmotin-like protein
isotig08654	0	74	128	CHI3_SOLTURecName: Full=Endochitinase 3; Flags: Precursor	class i chitinase
isotig05228	0	75	102	PREDICTED: cytochrome P450 71A9-like [Solanum lycopersicum]	cytochrome p450
isotig01828	0	75	132	expressed predominantly in leaves [Solanum lycopersicum]	stem-specific protein tsjt1-like
isotig01274	0	77	28	cell wall peroxidase [Capsicum annuum]	lignin-forming anionic peroxidase-like
isotig01844	0	77	194	PREDICTED: carboxylesterase 1-like [Solanum lycopersicum]	carboxylesterase 1-like
isotig04610	0	78	9	PREDICTED: premnaspirodiene oxygenase-like [Solanum lycopersicum]	premnaspirodiene oxygenase-like
isotig01856	0	81	20	PREDICTED: uncharacterized protein LOC101255575 [Solanum lycopersicum]	protein
isotig08517	0	82	5	PREDICTED: premnaspirodiene oxygenase-like [Solanum lycopersicum]	premnaspirodiene oxygenase-like
isotig00851	0	86	155	AC079604_5copia-type polyprotein, putative [Arabidopsis thaliana]	copia-type polyprotein
isotig01071	0	94	52	PREDICTED: aspartic proteinase nepenthesin-1-like [Solanum lycopersicum]	aspartic proteinase nepenthesin-2-like
isotig01324	0	101	53	PREDICTED: probable indole-3-acetic acid-amido synthetase GH3.1-like [Solanum lycopersicum]	gh3 family protein
isotig08729	0	119	84	PREDICTED: geraniol 8-hydroxylase-like [Solanum lycopersicum]	geraniol 8-hydroxylase-like
isotig02959	0	128	84	PREDICTED: lipoxygenase homology domain-containing protein 1-like [Solanum lycopersicum]	lipoxygenase homology domain-containing protein 1-like
contig08329	0	134	114	PREDICTED: endochitinase 3-like [Solanum lycopersicum]	class i chitinase
isotig01965	0	157	22	PREDICTED: vetispiradiene synthase 1-like [Solanum lycopersicum]	vetispiradiene synthase
isotig08636	0	157	62	PREDICTED: uncharacterized protein LOC101266493 isoform 1 [Solanum lycopersicum]	lipoxygenase homology domain-containing protein 1-like
isotig08838	0	178	683	PREDICTED: asparagine synthetase [glutamine-hydrolyzing] [Solanum lycopersicum]	asparagine synthetase
isotig09211	0	189	157	PREDICTED: 1-aminocyclopropane-1-carboxylate oxidase 2-like [Solanum lycopersicum]	1-aminocyclopropane-1-carboxylate oxidase
isotig02254	0	193	877	PREDICTED: cannabidiolic acid synthase-like [Solanum lycopersicum]	protein
contig08017	0	198	266	osmotin-like protein A13 [Solanum phureja]	osmotin-like protein
isotig09173	0	213	5	PREDICTED: cytochrome P450 71D7-like [Solanum lycopersicum]	premnaspirodiene oxygenase-like
isotig05882	0	222	22	PREDICTED: uncharacterized protein LOC101252396 isoform 2 [Solanum lycopersicum]	extensin-like protein
isotig04541	0	223	30	PREDICTED: cytochrome P450 71A1-like [Solanum lycopersicum]	cytochrome p450 71a1-like
isotig04085	0	334	65	AF072533_1pepper esterase [Capsicum annuum]	carboxylesterase 1-like
isotig09874	0	427	15	polyphenol oxidase [Solanum tuberosum]	polyphenol oxidase
isotig01383	0	537	121	alpha-DOX1 [Solanum lycopersicum]	prostaglandin g h synthase 2-like
isotig02896	0	759	122	PREDICTED: premnaspirodiene oxygenase-like [Solanum lycopersicum]	premnaspirodiene oxygenase-like
isotig00538	0	946	179	PREDICTED: premnaspirodiene oxygenase-like [Solanum lycopersicum]	premnaspirodiene oxygenase-like
isotig00526	0	1724	242	OS35_SOLCORecName: Full=Osmotin-like protein OSML15; AltName: Full=PA15; Flags: Precursor	osmotin-like protein
isotig01373	0	1767	184	PREDICTED: cationic peroxidase 1-like [Solanum lycopersicum]	peroxidase superfamily protein
isotig08512	1	4	26	PREDICTED: transmembrane protein 56-B-like isoform 1 [Solanum lycopersicum]	transmembrane protein 56-b-like
isotig07407	1	4	31	PREDICTED: strictosidine synthase 1-like [Solanum lycopersicum]	strictosidine synthase 1-like
isotig08972	1	4	38	PREDICTED: somatic embryogenesis receptor kinase 2-like [Solanum lycopersicum]	leucine-rich repeat protein
isotig06459	1	5	24	PREDICTED: zinc finger protein 622-like [Solanum lycopersicum]	zinc finger protein 622-like
isotig01698	1	6	34	PREDICTED: uncharacterized protein LOC101248219 [Solanum lycopersicum]	invertase inhibitor
isotig04061	1	9	24	heat shock protein binding protein [Solanum lycopersicum]	chaperone protein dnaj chloroplastic-like
isotig10176	1	13	41	PREDICTED: glutamate receptor 2.7-like [Solanum lycopersicum]	glutamate-gated kainate-type ion channel receptor subunit 5
isotig08547	1	14	26	PREDICTED: abscisic acid receptor PYL8-like isoform 1 [Solanum lycopersicum]	abscisic acid receptor pyl8-like
isotig09420	1	15	45	PREDICTED: thiol protease SEN102-like isoform 1 [Solanum lycopersicum]	protein
isotig04287	1	15	89	PREDICTED: thaumatin-like protein-like [Solanum lycopersicum]	thaumatin-like protein
isotig07585	1	16	45	2-oxoglutarate-dependent dioxygenase [Solanum lycopersicum]	1-aminocyclopropane-1-carboxylate oxidase homolog
isotig08042	1	20	46	PREDICTED: electron transfer flavoprotein subunit alpha, mitochondrial-like [Solanum lycopersicum]	electron transfer flavoprotein subunit mitochondrial-like
isotig10055	1	22	27	PREDICTED: 2-oxoisovalerate dehydrogenase subunit alpha, mitochondrial-like [Solanum lycopersicum]	2-oxoisovalerate dehydrogenase subunit mitochondrial-like
isotig09137	1	23	36	PREDICTED: proline dehydrogenase 2, mitochondrial-like [Solanum lycopersicum]	proline dehydrogenase
isotig02918	1	25	62	PREDICTED: indole-3-acetic acid-induced protein ARG7-like [Solanum lycopersicum]	saur family protein
isotig01154	1	26	29	PREDICTED: uncharacterized protein LOC101261849 [Solanum lycopersicum]	actin cross-linking
isotig05319	1	27	2	PREDICTED: snakin-2-like [Solanum lycopersicum]	protein
isotig07581	1	27	8	endo-1,4-beta-glucanase precursor [Solanum lycopersicum]	endo- -beta-glucanase
isotig03820	1	28	20	PREDICTED: signal peptide peptidase-like [Solanum lycopersicum]	signal peptide peptidase-like
isotig07154	1	28	22	sterol 22-desaturase [Solanum lycopersicum]	sterol 22-desaturase
isotig00900	1	28	34	PREDICTED: ethylene-responsive transcription factor 2-like [Solanum lycopersicum]	ap2 erf domain-containing transcription factor
isotig01404	1	29	9	PRS2_SOLTURecName: Full=Pathogenesis-related protein STH-2	pathogenesis-related protein sth-2-like
isotig03212	1	29	17	PREDICTED: GDSL esterase/lipase 1-like [Solanum lycopersicum]	gdsl esterase lipase 1-like
isotig11328	1	30	1	PREDICTED: beta-glucosidase 11-like [Solanum lycopersicum]	beta-glucosidase 11-like
isotig09363	1	32	29	PREDICTED: stress-associated endoplasmic reticulum protein 2-like isoform 4 [Solanum lycopersicum]	stress-associated endoplasmic reticulum protein 2-like
isotig08487	1	33	38	PREDICTED: uncharacterized transporter YBR287W-like [Solanum lycopersicum]	auxin efflux carrier family protein
isotig03164	1	34	71	trehalose-6-phosphate synthase [Solanum lycopersicum]	trehalose-6-phosphate synthase
isotig01854	1	36	11	AF198259_1diacylglycerol kinase [Solanum lycopersicum]	diacylglycerol kinase iota-like
isotig11792	1	36	31	PREDICTED: uncharacterized protein LOC101255835 [Solanum lycopersicum]	neutral invertase
isotig10868	1	38	2	PREDICTED: uncharacterized protein LOC101248554 [Solanum lycopersicum]	21 kda
isotig11588	1	38	95	PREDICTED: ABC transporter B family member 21-like [Solanum lycopersicum]	abc transporter b family member 4-like
isotig06338	1	39	10	ACC synthase [Solanum tuberosum]	1-aminocyclopropane-1-carboxylate synthase
isotig01792	1	41	94	PREDICTED: histidine decarboxylase-like isoform 2 [Solanum lycopersicum]	histidine decarboxylase-like
isotig08571	1	46	10	PREDICTED: probable xyloglucan endotransglucosylase/hydrolase protein 16-like [Solanum lycopersicum]	probable xyloglucan endotransglucosylase hydrolase protein 16-like
isotig06563	1	49	2	xyloglucan endotransglucosylase-hydrolase XTH9 precursor [Solanum lycopersicum]	probable xyloglucan endotransglucosylase hydrolase protein 16-like
isotig02521	1	49	7	PREDICTED: ethylene-responsive transcription factor 13-like, partial [Solanum lycopersicum]	ethylene-responsive element binding factor
isotig06510	1	51	25	phospholipase PLDb1 [Solanum lycopersicum]	phospholipase d beta 1
isotig03022	1	52	60	PREDICTED: uncharacterized protein LOC101267176 [Solanum lycopersicum]	nodulin-like protein
isotig04185	1	53	729	PREDICTED: chitotriosidase-1-like [Solanum lycopersicum]	class v
isotig01420	1	59	32	jasmonate ZIM-domain protein 1 [Solanum lycopersicum]	jasmonate zim-domain protein 1
isotig02461	1	62	135	PREDICTED: xylosyltransferase 1-like [Solanum lycopersicum]	xylosyltransferase 1-like
isotig08314	1	84	41	PREDICTED: expansin-like B1-like [Solanum lycopersicum]	expansin-like b1-like
isotig11187	1	87	17	PREDICTED: peroxisomal fatty acid beta-oxidation multifunctional protein AIM1-like [Solanum lycopersicum]	peroxisomal fatty acid beta-oxidation multifunctional protein aim1-like
isotig08374	1	113	306	AF506004_2cell-wall invertase [Solanum lycopersicum]	apoplastic invertase
isotig01641	1	123	20	PREDICTED: caffeoyl-CoA O-methyltransferase-like [Solanum lycopersicum]	caffeoyl- o-methyltransferase
isotig09415	2	2	27	PREDICTED: anthranilate synthase component I-2, chloroplastic-like [Solanum lycopersicum]	anthranilate synthase component i- chloroplastic-like
isotig07534	2	5	39	PREDICTED: 2-hydroxy-6-oxo-2,4-heptadienoate hydrolase-like isoform 1 [Solanum lycopersicum]	monoacylglycerol lipase abhd6-like
isotig07777	2	5	40	ascorbate oxidase precursor [Solanum lycopersicum]	l-ascorbate oxidase
isotig10693	2	8	57	PREDICTED: zinc finger protein ZAT11-like [Solanum lycopersicum]	nucleic acid binding
isotig04204	2	9	30	PREDICTED: sugar transport protein 14-like [Solanum lycopersicum]	sugar transport protein 14-like
isotig03135	2	13	45	PREDICTED: proteasome activator complex subunit 4-like [Solanum lycopersicum]	proteasome activator complex subunit 4-like
isotig08275	2	19	31	PREDICTED: reticulon-like protein B22-like [Solanum lycopersicum]	reticulon-like protein b22-like
isotig02081	2	20	79	PREDICTED: 1-aminocyclopropane-1-carboxylate oxidase homolog 1-like [Solanum lycopersicum]	1-aminocyclopropane-1-carboxylate oxidase homolog 1-like
isotig00979	2	22	286	PREDICTED: copper transporter 1-like [Solanum lycopersicum]	copper transporter
isotig09981	2	24	35	PREDICTED: uncharacterized protein LOC101257561 [Solanum lycopersicum]	PREDICTED: uncharacterized protein LOC101257561
isotig09616	2	26	34	PREDICTED: mitochondrial import inner membrane translocase subunit TIM23-1-like [Solanum lycopersicum]	mitochondrial import inner membrane translocase subunit tim23-like
isotig11604	2	30	10	calcium-dependent protein kinase CDPK1 [Solanum lycopersicum]	calcium-dependent protein kinase
isotig09767	2	30	16	PREDICTED: glutathionyl-hydroquinone reductase YqjG-like [Solanum lycopersicum]	glutathione s-transferase omega-like protein
isotig05476	2	34	9	VTSS1_SOLTURecName: Full=Vetispiradiene synthase 1	vetispiradiene synthase
isotig04811	2	37	22	uncharacterized protein LOC543815 [Solanum lycopersicum]	probable glutathione s-transferase
isotig01504	2	40	11	dicyanin precursor [Solanum lycopersicum]	dicyanin precursor
isotig01896	2	44	10	PREDICTED: phospholipid-transporting ATPase 1-like [Solanum lycopersicum]	phospholipid-transporting atpase 1-like
isotig08661	2	45	88	PREDICTED: uncharacterized protein At4g22758-like [Solanum lycopersicum]	uncharacterized loc101204625
isotig03450	2	47	23	hypothetical protein PRUPE_ppa002831mg [Prunus persica]	probable inactive receptor kinase at4g23740-like
isotig03418	2	48	43	PREDICTED: methylcrotonoyl-CoA carboxylase subunit alpha, mitochondrial isoform 2 [Solanum lycopersicum]	methylcrotonoyl- carboxylase subunit mitochondrial-like
isotig11548	2	49	29	PREDICTED: embryogenesis-associated protein EMB8-like [Solanum lycopersicum]	embryogenesis-associated protein emb8-like
isotig01417	2	49	36	PREDICTED: pleiotropic drug resistance protein 1-like [Solanum lycopersicum]	pleiotropic drug resistance protein 1-like
isotig05881	2	52	54	PREDICTED: alpha-aminoadipic semialdehyde synthase-like [Solanum lycopersicum]	lysine-ketoglutarate reductase saccharopine dehydrogenase bifunctional enzyme
isotig03140	2	53	5	PREDICTED: polyphenol oxidase B, chloroplastic-like [Solanum lycopersicum]	polyphenol oxidase
isotig08912	2	64	26	arogenate dehydrogenase 2 [Solanum pennellii]	arogenate dehydrogenase chloroplastic-like
isotig03004	2	65	19	PREDICTED: glucan 1,3-beta-glucosidase-like [Solanum lycopersicum]	glucan -beta-glucosidase
isotig02953	2	68	95	PREDICTED: probable galactinol--sucrose galactosyltransferase 6-like [Solanum lycopersicum]	galactinol--sucrose galactosyltransferase 6
isotig01841	2	69	66	sesquiterpene synthase [Solanum habrochaites]	sesquiterpene synthase
isotig08897	2	70	17	PREDICTED: glucan endo-1,3-beta-glucosidase 14-like [Solanum lycopersicum]	glucan endo- -beta-glucosidase 14-like
isotig09287	2	80	60	PREDICTED: flavonoid 3',5'-hydroxylase 2-like [Solanum lycopersicum]	cytochrome p450
isotig08776	2	93	145	PREDICTED: methionine gamma-lyase-like [Solanum lycopersicum]	methionine gamma-lyase-like
isotig08514	2	118	90	PREDICTED: endochitinase PR4-like isoform 1 [Solanum lycopersicum]	class iv chitinase
isotig02949	2	118	164	PREDICTED: beta-D-xylosidase 1 [Solanum lycopersicum]	alpha-l-arabinofuranosidase beta-d-xylosidase
isotig00801	2	127	94	PREDICTED: uncharacterized protein LOC101259996 [Solanum lycopersicum]	metal ion binding
isotig08804	2	204	188	PREDICTED: probable linoleate 9S-lipoxygenase 5-like [Solanum lycopersicum]	lipoxygenase
isotig06039	3	3	49	PREDICTED: perakine reductase-like [Solanum lycopersicum]	achain crystal structure of perakine founder member of a novel akr subfamily with unique conformational changes during nadph binding
isotig08347	3	11	33	PREDICTED: E3 ubiquitin-protein ligase AIP2-like [Solanum lycopersicum]	e3 ubiquitin-protein ligase aip2-like isoform 1
isotig08022	3	12	29	PREDICTED: uncharacterized oxidoreductase At4g09670-like [Solanum lycopersicum]	uncharacterized oxidoreductase at4g09670-like
isotig11266	3	13	30	PREDICTED: uncharacterized protein LOC101250038 [Solanum lycopersicum]	extra-large gtp-binding protein 3
isotig08128	3	13	34	PREDICTED: electron transfer flavoprotein subunit beta, mitochondrial-like [Solanum lycopersicum]	electron transfer flavoprotein subunit mitochondrial-like
isotig11489	3	13	42	PREDICTED: uncharacterized protein C24B11.05-like isoform 1 [Solanum lycopersicum]	phosphate metabolism protein
contig01634	3	14	97	PREDICTED: L-lactate dehydrogenase A-like [Solanum lycopersicum]	l-lactate dehydrogenase a-like
isotig08481	3	22	36	PREDICTED: uridine nucleosidase 1-like [Solanum lycopersicum]	uridine nucleosidase 1-like
isotig04627	3	23	34	autophagy 8f [Solanum lycopersicum]	autophagy-related protein 8f
isotig02141	3	24	30	PREDICTED: cyanidin-3-O-glucoside 2-O-glucuronosyltransferase-like [Solanum lycopersicum]	cyanidin-3-o-glucoside 2-o-glucuronosyltransferase-like
isotig05686	3	32	34	PREDICTED: sphingosine-1-phosphate lyase-like [Solanum lycopersicum]	sphingosine-1-phosphate lyase
isotig03266	3	32	52	PREDICTED: uncharacterized protein LOC101253087 [Solanum lycopersicum]	uncharacterized loc101212152
isotig01426	3	37	23	hypothetical protein MTR_3g052520 [Medicago truncatula]	hypothetical protein MTR_3g052520
isotig07326	3	39	45	PREDICTED: UDP-arabinose 4-epimerase 1-like [Solanum lycopersicum]	udp-arabinose 4-epimerase
isotig03129	3	40	73	proline transporter 1 [Solanum lycopersicum]	proline transporter 1
isotig05827	3	58	2	PREDICTED: L-ascorbate oxidase homolog [Solanum lycopersicum]	l-ascorbate oxidase homolog
isotig10734	3	63	9	PREDICTED: cytochrome P450 71A2-like [Solanum lycopersicum]	cytochrome p450 71a2-like
isotig04278	3	78	492	PREDICTED: suberization-associated anionic peroxidase 1-like [Solanum lycopersicum]	anionic peroxidase
contig07188	3	97	53	1-aminocyclopropane-1-carboxylate oxidase 4 [Solanum lycopersicum]	1-aminocyclopropane-1-carboxylate oxidase
isotig01851	3	150	151	PREDICTED: alpha-dioxygenase 1-like [Solanum lycopersicum]	prostaglandin g h synthase 2-like
isotig01776	3	471	183	PREDICTED: expansin-like B1-like [Solanum lycopersicum]	expansin-like b1-like
isotig01438	3	638	1498	proteinase inhibitor type-2 CEVI57 precursor [Solanum lycopersicum]	proteinase inhibitor ii
isotig00613	3	3292	1629	cationic peroxidase [Solanum lycopersicum]	bacterial-induced peroxidase
isotig05064	4	11	89	PREDICTED: uncharacterized isomerase BH0283-like [Solanum lycopersicum]	uncharacterized isomerase bh0283-like
isotig06228	4	19	45	PREDICTED: zeatin O-glucosyltransferase-like [Solanum lycopersicum]	zeatin o-glucosyltransferase-like
isotig02206	4	20	78	PREDICTED: nectarin-1-like [Solanum lycopersicum]	germin-like protein
isotig02319	4	28	33	PI-phospholipase C PLC3 [Solanum lycopersicum]	phospholipase c
isotig04218	4	33	37	PREDICTED: phosphatidylinositol:ceramide inositolphosphotransferase 2-like [Solanum lycopersicum]	phosphatidylinositol:ceramide inositolphosphotransferase 1-like
isotig02345	4	33	38	PREDICTED: NADP-dependent alkenal double bond reductase P2-like [Solanum lycopersicum]	nadp-dependent alkenal double bond reductase p2-like
isotig09328	4	35	17	PREDICTED: probable CCR4-associated factor 1 homolog 11-like [Solanum lycopersicum]	probable ccr4-associated factor 1 homolog 11-like
isotig03850	4	35	28	PREDICTED: cation/calcium exchanger 1-like [Solanum lycopersicum]	ca2+ antiporter cation exchanger
isotig10721	4	37	18	PREDICTED: galactokinase-like [Solanum lycopersicum]	galactokinase-like
isotig07466	4	39	83	PREDICTED: isovaleryl-CoA dehydrogenase 2, mitochondrial-like [Solanum lycopersicum]	isovaleryl- dehydrogenase mitochondrial-like
isotig06177	4	46	42	PREDICTED: glutamate decarboxylase 4-like [Solanum lycopersicum]	glutamate decarboxylase
isotig09167	4	48	72	PREDICTED: F-box/kelch-repeat protein SKIP11-like isoform 1 [Solanum lycopersicum]	f-box kelch-repeat protein skip11-like
contig07161	4	49	50	AF384820_11-aminocyclopropane-1-carboxylate oxidase [Solanum tuberosum]	1-aminocyclopropane-1-carboxylate oxidase
isotig03365	4	50	5	putative xyloglucan endotransglycosylase precursor [Solanum tuberosum]	xyloglucan endotransglucosylase hydrolase 6
isotig10382	4	54	10	PREDICTED: probable pectate lyase 18-like [Solanum lycopersicum]	pectate lyase
isotig08398	4	58	123	PREDICTED: aspartate aminotransferase, chloroplastic-like [Solanum lycopersicum]	aspartate aminotransferase
isotig09621	4	65	62	PREDICTED: LOW QUALITY PROTEIN: 3-hydroxybenzoate 6-hydroxylase 1-like [Solanum lycopersicum]	fad-dependent urate hydroxylase-like
isotig02676	4	68	133	PREDICTED: lipid transfer-like protein VAS-like [Solanum lycopersicum]	lipid transfer-like protein vas-like
contig07418	4	75	45	PREDICTED: peroxidase 4-like [Solanum lycopersicum]	peroxidase 4-like
isotig01501	4	82	53	PREDICTED: uncharacterized protein LOC101256625 [Solanum lycopersicum]	protein
isotig10074	4	85	133	PREDICTED: probable glutathione S-transferase-like [Solanum lycopersicum]	probable glutathione s-transferase-like
isotig00442	4	98	130	PREDICTED: uncharacterized protein LOC101252830 [Solanum lycopersicum]	uncharacterized glycosyltransferase ago61-like
isotig02264	4	100	161	beta-galactosidase [Solanum lycopersicum]	beta-galactosidase
isotig01734	4	152	593	proteinase inhibitor type-2 CEVI57 precursor [Solanum lycopersicum]	trypsin proteinase inhibitor precursor
isotig02057	4	591	214	PREDICTED: pleiotropic drug resistance protein 1-like [Solanum lycopersicum]	pleiotropic drug resistance protein 1-like
isotig08718	4	1000	582	3-hydroxy-3-methylglutaryl coenzyme A reductase [Solanum tuberosum]	3-hydroxy-3-methylglutaryl coenzyme a reductase
isotig01664	4	1253	330	PREDICTED: peroxidase 73-like [Solanum lycopersicum]	peroxidase 73-like
isotig06839	5	21	46	PREDICTED: uncharacterized protein LOC101254808 [Solanum lycopersicum]	membrane associated ring finger
isotig07420	5	22	73	PREDICTED: microsomal glutathione S-transferase 3-like isoform 2 [Solanum lycopersicum]	microsomal glutathione s-transferase 3-like
isotig08150	5	30	0	PREDICTED: staphylococcal nuclease domain-containing protein 1-like [Solanum lycopersicum]	staphylococcal nuclease domain-containing protein 1-like
contig04104	5	39	45	PREDICTED: blue copper protein-like [Cicer arietinum]	blue copper protein
isotig04525	5	43	27	PREDICTED: acidic mammalian chitinase-like [Solanum lycopersicum]	acidic mammalian chitinase-like
isotig01333	5	43	34	PREDICTED: glutathione S-transferase T1-like [Solanum lycopersicum]	glutathione s-transferase t1-like
isotig02237	5	47	17	PREDICTED: putative endo-1,3(4)-beta-glucanase 2-like [Solanum lycopersicum]	beta-glucan-binding protein
isotig02233	5	49	0	basic helix-loop-helix [Solanum lycopersicum]	bhlh transcription factor
isotig00552	5	60	79	PREDICTED: beta-amylase 3, chloroplastic-like [Solanum lycopersicum]	beta-amylase chloroplastic-like
isotig01175	5	67	62	PREDICTED: zeatin O-glucosyltransferase-like [Solanum lycopersicum]	zeatin o-glucosyltransferase-like
isotig01775	5	69	75	alkaline alpha-galactosidase seed imbibition protein [Solanum lycopersicum]	probable galactinol--sucrose galactosyltransferase 1-like
isotig04182	5	76	5	PREDICTED: 14 kDa proline-rich protein DC2.15-like [Solanum lycopersicum]	14 kda proline-rich
isotig07637	5	89	18	PREDICTED: enolase 1, chloroplastic-like [Solanum lycopersicum]	enolase chloroplastic-like
contig10104	5	102	48	Uncharacterized protein isoform 3, partial [Theobroma cacao]	Uncharacterized protein isoform 3, partial
isotig09285	5	103	18	PREDICTED: probable inactive purple acid phosphatase 27-like [Solanum lycopersicum]	probable inactive purple acid phosphatase 27-like
isotig05966	5	270	229	PREDICTED: patatin group A-3-like [Solanum lycopersicum]	patatin group a-3-like
isotig07612	6	1	27	thioredoxin H-type 2 [Solanum tuberosum]	thioredoxin h-type
isotig02757	6	2	28	PREDICTED: probable inositol transporter 2-like [Solanum lycopersicum]	probable inositol transporter 2-like
isotig08594	6	4	124	pathogenesis-related leaf protein 4 precursor [Solanum lycopersicum]	pathogenesis-related protein 1
isotig07277	6	13	41	PREDICTED: probable cyclic nucleotide-gated ion channel 20, chloroplastic-like [Solanum lycopersicum]	probable cyclic nucleotide-gated ion channel chloroplastic-like
isotig11237	6	15	38	PREDICTED: uncharacterized protein LOC101252852 isoform 1 [Solanum lycopersicum]	19-like isoform 2
isotig02586	6	20	37	PREDICTED: probable glutathione S-transferase-like [Solanum lycopersicum]	probable glutathione s-transferase-like
isotig03766	6	20	45	PREDICTED: uncharacterized protein LOC101263576 isoform 2 [Solanum lycopersicum]	protein binding
isotig06893	6	25	37	ADP-ribosylation factor [Hyacinthus orientalis]	adp-ribosylation factor 2-like
isotig07162	6	28	49	HSF24_SOLPERecName: Full=Heat shock factor protein HSF24; AltName: Full=Heat shock transcription factor 24; Short=HSTF 24; AltName: Full=Heat stress transcription factor	heat shock factor protein hsf24-like
isotig01325	6	29	49	arginase 1 [Solanum lycopersicum]	arginase
isotig06931	6	39	5	endo-1,4-beta-glucanase precursor [Solanum lycopersicum]	endoglucanase 8-like
contig13405	6	41	169	NtPRp27-like protein [Solanum tuberosum]	peptidase m
isotig04476	6	58	42	PREDICTED: uncharacterized protein LOC101257919 [Solanum lycopersicum]	glycosyltransferase family protein 47
isotig08741	6	60	54	PREDICTED: germin-like protein subfamily 1 member 7-like [Solanum lycopersicum]	germin-like protein 2-1-like
isotig09044	6	68	21	PREDICTED: aspartate aminotransferase, mitochondrial-like [Solanum lycopersicum]	aspartate aminotransferase
isotig01695	6	76	267	alternative oxidase 1b [Solanum lycopersicum]	alternative oxidase
isotig08537	6	98	4	PREDICTED: protein ASPARTIC PROTEASE IN GUARD CELL 1-like [Solanum lycopersicum]	protein aspartic protease in guard cell 1-like
isotig02053	6	99	81	flavonoid biosynthesis oxidoreductase protein [Solanum lycopersicum]	flavanone 3-dioxygenase-like
isotig04215	6	145	64	fatty acid desaturase [Capsicum annuum]	fatty acid desaturase
isotig01079	6	262	20	PREDICTED: BAHD acyltransferase DCR-like [Solanum lycopersicum]	bahd acyltransferase dcr-like
isotig02645	6	285	395	PREDICTED: pathogen-related protein-like [Solanum lycopersicum]	pathogen-related protein
isotig00506	6	1482	112	3-hydroxy-3-methylglutaryl coenzyme A synthase [Solanum lycopersicum]	3-hydroxy-3-methylglutaryl coenzyme a synthase
isotig05689	7	13	43	PREDICTED: proteasome subunit alpha type-3-like [Solanum lycopersicum]	proteasome subunit alpha type-3-like
isotig09096	7	19	77	PREDICTED: uncharacterized protein LOC101249781 [Solanum lycopersicum]	eukaryotic protein
contig08508	7	26	39	Nam-like protein 1 [Solanum lycopersicum]	nac domain-containing protein 2-like
isotig08574	7	27	49	PREDICTED: basic endochitinase [Solanum lycopersicum]	basic endochitinase
isotig09637	7	36	41	PREDICTED: cellulose synthase-like protein G2-like [Solanum lycopersicum]	cellulose synthase-like protein g2-like
isotig09739	7	36	76	PREDICTED: stem-specific protein TSJT1-like [Solanum lycopersicum]	stem-specific protein tsjt1-like
isotig05292	7	42	91	PREDICTED: UDP-glucose 4-epimerase 1-like [Solanum lycopersicum]	udp-d-glucose udp-d-galactose 4-epimerase 1
isotig02452	7	43	37	putative GID1-like gibberellin receptor [Solanum lycopersicum]	gibberellin receptor
isotig08312	7	43	41	jasmonic acid 2 [Solanum lycopersicum]	nac domain protein nac4
contig07395	7	48	33	double WRKY type transfactor [Solanum tuberosum]	double wrky type transfactor
isotig08682	7	78	66	PREDICTED: peroxidase 12-like [Solanum lycopersicum]	peroxidase 12-like
isotig11585	7	91	523	PREDICTED: cucumber peeling cupredoxin-like [Solanum lycopersicum]	cucumber peeling cupredoxin-like
isotig04276	7	121	36	PREDICTED: arogenate dehydratase/prephenate dehydratase 6, chloroplastic-like [Solanum lycopersicum]	arogenate dehydratase prephenate dehydratase chloroplastic-like
isotig01730	8	9	46	PREDICTED: uncharacterized protein LOC101255296 [Solanum lycopersicum]	PREDICTED: uncharacterized protein LOC101255296
isotig09346	8	15	61	PREDICTED: uncharacterized protein LOC101255885 [Solanum lycopersicum]	at1g68440 t2e12_1
isotig01193	8	20	41	PREDICTED: uncharacterized protein LOC101245513 isoform 1 [Solanum lycopersicum]	uncharacterized loc101207650
isotig08080	8	30	1	PREDICTED: CBL-interacting serine/threonine-protein kinase 7-like [Solanum lycopersicum]	cbl-interacting serine threonine-protein kinase 7-like
isotig05839	8	32	43	PREDICTED: ubiquitin-conjugating enzyme E2 10-like [Glycine max]	protein
isotig01707	8	32	63	PREDICTED: uncharacterized protein LOC101257368 [Solanum lycopersicum]	uncharacterized loc101218869
isotig02309	8	34	61	xyloglucan endotransglucosylase-hydrolase XTH5 precursor [Solanum lycopersicum]	probable xyloglucan endotransglucosylase hydrolase protein 30-like
isotig00313	8	38	204	PREDICTED: probable glutathione S-transferase-like [Solanum lycopersicum]	probable glutathione s-transferase-like
isotig07314	8	40	59	PREDICTED: aspartate aminotransferase, cytoplasmic-like isoform 2 [Solanum lycopersicum]	aspartate aminotransferase
isotig10866	8	45	19	PREDICTED: NADH dehydrogenase [ubiquinone] 1 alpha subcomplex subunit 6-like [Solanum lycopersicum]	nadh dehydrogenase
isotig05345	8	45	36	PREDICTED: acylpyruvase FAHD1, mitochondrial-like [Solanum lycopersicum]	acylpyruvase mitochondrial-like
contig07429	8	50	209	CHIA_SOLCIRecName: Full=Acidic endochitinase pcht28; Flags: Precursor	class ii chitinase
isotig05945	8	89	32	PREDICTED: inositol-tetrakisphosphate 1-kinase 1-like [Solanum lycopersicum]	inositol-tetrakisphosphate 1-kinase 1-like
isotig03765	8	104	34	PREDICTED: NAD(P)H dehydrogenase B2, mitochondrial-like [Solanum lycopersicum]	nad h dehydrogenase mitochondrial-like
isotig09142	8	165	108	gamma aminobutyrate transaminase 1, mitochondrial [Solanum lycopersicum]	uncharacterized aminotransferase y4ub-like
isotig03267	8	187	47	PREDICTED: cyanate hydratase-like [Solanum lycopersicum]	cyanate hydratase
isotig02687	8	192	57	PREDICTED: peroxidase 16-like [Solanum lycopersicum]	peroxidase atp8a
isotig04489	8	203	148	PREDICTED: phosphate carrier protein, mitochondrial-like [Solanum lycopersicum]	phosphate carrier mitochondrial-like
isotig08616	9	14	50	PREDICTED: putative quinone-oxidoreductase homolog, chloroplastic-like [Solanum lycopersicum]	quinone-oxidoreductase chloroplastic-like
isotig08671	9	17	56	AF429985_1arabinosidase ARA-1 [Solanum lycopersicum]	alpha-l-arabinofuranosidase 1-like
isotig07798	9	20	46	PREDICTED: acyl-coenzyme A oxidase 3, peroxisomal-like isoform 2 [Solanum lycopersicum]	acyl-coenzyme a oxidase peroxisomal
isotig10160	9	30	63	PREDICTED: MOSC domain-containing protein 2, mitochondrial-like [Solanum lycopersicum]	mosc domain-containing protein mitochondrial
isotig03223	9	34	68	PREDICTED: lipoamide acyltransferase component of branched-chain alpha-keto acid dehydrogenase complex, mitochondrial-like [Solanum lycopersicum]	lipoamide acyltransferase component of branched-chain alpha-keto acid dehydrogenase mitochondrial-like
isotig04503	9	38	109	PREDICTED: miraculin-like [Solanum lycopersicum]	tumor-related protein
isotig04500	9	40	0	PREDICTED: IAA-amino acid hydrolase ILR1-like 4-like [Solanum lycopersicum]	iaa-amino acid hydrolase ilr1-like 4-like
isotig04168	9	47	23	PREDICTED: pyrophosphate-energized membrane proton pump 3-like [Solanum lycopersicum]	pyrophosphate-energized membrane proton pump 3-like
isotig09313	9	49	25	PREDICTED: 4-coumarate--CoA ligase-like 9-like [Solanum lycopersicum]	4-coumarate-- ligase-like 9-like
isotig05505	9	50	44	PREDICTED: cytochrome c oxidase subunit 5C-2-like isoform 1 [Solanum lycopersicum]	cytochrome c oxidase subunit 5c
isotig06545	9	52	34	PREDICTED: 3-ketoacyl-CoA synthase 11-like [Solanum lycopersicum]	3-ketoacyl- synthase 11-like
isotig08987	9	93	162	MLO1 protein [Solanum lycopersicum]	mlo1 protein
isotig09188	9	106	74	PREDICTED: actin-101-like [Solanum lycopersicum]	actin
isotig11414	9	116	294	phosphoenolpyruvate carboxykinase [Solanum lycopersicum]	phosphoenolpyruvate carboxykinase
isotig02776	9	204	319	AF403178_1NADH-glutamate dehydrogenase [Solanum lycopersicum]	glutamate dehydrogenase 1
isotig02398	10	21	78	PREDICTED: casein kinase I isoform delta-like [Solanum lycopersicum]	casein kinase i isoform delta-like
isotig03962	10	23	56	PREDICTED: mitochondrial Rho GTPase 1-like [Solanum lycopersicum]	mitochondrial rho gtpase 1-like
contig12862	10	29	82	PREDICTED: uncharacterized protein LOC101255248 [Solanum lycopersicum]	maternal effect embryo arrest 14 protein
isotig03738	10	32	47	PREDICTED: SUMO-conjugating enzyme SCE1-like [Solanum lycopersicum]	sumo-conjugating enzyme sce1-like
isotig09615	10	47	41	PREDICTED: monoglyceride lipase-like [Solanum lycopersicum]	monoglyceride lipase-like
isotig03094	10	49	42	protein kinase 1b [Solanum lycopersicum]	protein kinase chloroplastic-like
isotig01018	10	64	38	PREDICTED: aldose 1-epimerase-like isoform 1 [Solanum lycopersicum]	aldose 1-epimerase-like
isotig08060	10	65	60	PREDICTED: 2-oxoisovalerate dehydrogenase subunit alpha, mitochondrial-like [Solanum lycopersicum]	2-oxoisovalerate dehydrogenase subunit mitochondrial-like
isotig11681	10	71	19	HMDH3_SOLTURecName: Full=3-hydroxy-3-methylglutaryl-coenzyme A reductase 3; Short=HMG-CoA reductase 3; AltName: Full=HMG3.3	3-hydroxy-3-methylglutaryl coenzyme a reductase
isotig09333	10	72	36	PREDICTED: SNF1-related protein kinase regulatory subunit gamma-1-like [Solanum lycopersicum]	snf1-related protein kinase regulatory subunit gamma-1-like
isotig04133	10	76	76	PREDICTED: metalloendoproteinase 1 [Solanum lycopersicum]	metalloendoproteinase 1-like
isotig07066	10	110	280	PREDICTED: cytochrome P450 81D1-like [Solanum lycopersicum]	isoflavone 2 -hydroxylase-like
isotig07900	10	138	93	peroxidase precursor [Solanum lycopersicum]	peroxidase
isotig00725	10	2057	2042	PREDICTED: wound-induced protein WIN2 [Solanum lycopersicum]	wound-induced protein win2
isotig08914	11	0	76	tyrosine aminotransferase 1 [Solanum pennellii]	tyrosine aminotransferase
isotig01989	11	13	78	PREDICTED: chaperone protein dnaJ 16-like [Solanum lycopersicum]	chaperone protein dnaj 16-like
isotig08936	11	23	73	unknown [Solanum tuberosum]	protein tprxl-like
isotig02052	11	36	47	PREDICTED: probable alpha,alpha-trehalose-phosphate synthase [UDP-forming] 9-like [Solanum lycopersicum]	probable -trehalose-phosphate synthase
isotig11106	11	40	52	PREDICTED: sodium-coupled neutral amino acid transporter 3-like [Solanum lycopersicum]	amino acid transporter
isotig11066	11	61	24	PREDICTED: uncharacterized protein LOC101260284 [Solanum lycopersicum]	alphavirus core protein family
isotig05402	11	62	16	PREDICTED: mevalonate kinase-like [Solanum lycopersicum]	mevalonate kinase
isotig00316	11	65	50	PREDICTED: tubby-like F-box protein 5-like isoform 1 [Solanum lycopersicum]	tubby-like f-box protein 5-like
isotig03431	11	73	27	PREDICTED: fumarate hydratase 1, mitochondrial-like isoform 1 [Solanum lycopersicum]	fumarate hydratase mitochondrial-like
isotig04172	11	75	45	PREDICTED: 14-3-3-like protein-like [Solanum lycopersicum]	14-3-3 protein
isotig04113	11	187	44	PREDICTED: 3-phosphoshikimate 1-carboxyvinyltransferase, chloroplastic [Solanum lycopersicum]	5-enolpyruvylshikimate-3-phosphate synthase
isotig00600	11	189	53	PREDICTED: long chain base biosynthesis protein 1-like [Solanum lycopersicum]	serine palmitoyltransferase
isotig08888	11	201	52	Aspartate aminotransferase isoform 1 [Theobroma cacao]	bifunctional aspartate aminotransferase and glutamate aspartate-prephenate aminotransferase-like
isotig08832	11	231	85	PREDICTED: BAHD acyltransferase DCR-like [Solanum lycopersicum]	bahd acyltransferase dcr-like
isotig01163	12	26	56	PREDICTED: ras-related protein RABB1c-like [Solanum lycopersicum]	ras-related protein rabb1c-like
isotig02902	12	27	48	urate oxidase [Solanum lycopersicum]	urate oxidase
contig07071	12	27	76	PREDICTED: non-specific lipid-transfer protein 2-like isoform 2 [Solanum lycopersicum]	lipid transfer protein
isotig00877	12	32	68	ChaC-like family protein-like [Solanum tuberosum]	cation transport regulator-like protein 2-like
isotig01619	12	34	1	eukaryotic translation initiation factor iso4G [Solanum lycopersicum]	eukaryotic initiation factor iso-4f subunit p82-34-like
isotig08289	12	46	65	PREDICTED: uncharacterized endoplasmic reticulum membrane protein C16E8.02-like isoform 1 [Solanum lycopersicum]	uncharacterized endoplasmic reticulum membrane
isotig09389	12	48	197	PREDICTED: secologanin synthase-like [Solanum lycopersicum]	secologanin synthase-like
isotig04283	12	73	7	arachidonic acid-induced DEA1 precursor [Solanum lycopersicum]	qltg3-1
isotig01029	12	94	114	PREDICTED: CTP synthase-like [Solanum lycopersicum]	ctp synthase-like
contig07187	12	97	57	1-aminocyclopropane-1-carboxylate oxidase 1 [Solanum lycopersicum]	1-aminocyclopropane-1-carboxylic acid oxidase
isotig07685	12	99	36	PREDICTED: transketolase, chloroplastic-like [Solanum lycopersicum]	chloroplastic-like
isotig01640	12	237	202	PREDICTED: EIN3-binding F-box protein 1-like [Solanum lycopersicum]	ein3-binding f-box protein 1-like
isotig02453	13	35	1	PREDICTED: probable pectate lyase 15-like [Solanum lycopersicum]	probable pectate lyase 15-like
isotig08278	13	49	54	PREDICTED: probable calcium-binding protein CML36-like [Solanum lycopersicum]	probable calcium-binding protein cml36-like
isotig06082	13	62	25	PREDICTED: lysosomal Pro-X carboxypeptidase-like [Solanum lycopersicum]	lysosomal pro-x carboxypeptidase-like
isotig08877	13	66	20	glutathione synthetase [Solanum lycopersicum]	glutathione synthetase
isotig07197	13	69	44	PREDICTED: dihydrolipoyllysine-residue succinyltransferase component of 2-oxoglutarate dehydrogenase complex 1, mitochondrial-like [Solanum lycopersicum]	dihydrolipoyllysine-residue succinyltransferase component of 2-oxoglutarate dehydrogenase complex mitochondrial-like
isotig09377	13	81	39	mitochondrial processing peptidase [Solanum tuberosum]	probable mitochondrial-processing peptidase subunit beta-like
isotig09123	13	86	59	PREDICTED: stromal cell-derived factor 2-like protein-like [Solanum lycopersicum]	stromal cell-derived factor 2-like protein
isotig03036	13	126	24	PREDICTED: lysine histidine transporter-like 8-like [Solanum lycopersicum]	lysine histidine transporter-like 8-like
isotig00620	13	348	67	PREDICTED: pleiotropic drug resistance protein 1-like [Solanum lycopersicum]	pleiotropic drug resistance protein 1-like
isotig02410	14	1	27	PREDICTED: ubiquitin carboxyl-terminal hydrolase 12-like [Solanum lycopersicum]	ubiquitin carboxyl-terminal hydrolase 12-like
isotig00815	14	2	114	PREDICTED: cytochrome P450 71A2-like [Solanum lycopersicum]	flavonoid 3 -monooxygenase-like
isotig09404	14	55	30	PREDICTED: 40S ribosomal protein S18-like isoform 2 [Solanum lycopersicum]	40s ribosomal protein s18-like
isotig03317	14	56	42	PREDICTED: dihydrolipoyllysine-residue succinyltransferase component of 2-oxoglutarate dehydrogenase complex 2, mitochondrial-like [Solanum lycopersicum]	dihydrolipoyllysine-residue succinyltransferase component of 2-oxoglutarate dehydrogenase complex mitochondrial-like
isotig02494	14	59	179	PREDICTED: elongation factor 1-alpha-like isoform 1 [Solanum lycopersicum]	elongation factor 1-
isotig04074	14	68	28	PREDICTED: uncharacterized protein LOC101246566 [Solanum lycopersicum]	elicitor like protein
isotig04599	14	74	38	PREDICTED: V-type proton ATPase subunit D-like isoform 1 [Solanum lycopersicum]	v-type proton atpase subunit d-like
isotig02132	14	83	60	PREDICTED: staphylococcal nuclease domain-containing protein 1-like [Solanum lycopersicum]	staphylococcal nuclease domain-containing protein 1-like
contig12940	14	90	29	P69C protein [Solanum lycopersicum]	subtilisin-like protease-like
isotig00895	14	114	35	PREDICTED: omega-6 fatty acid desaturase, endoplasmic reticulum isozyme 2-like [Solanum lycopersicum]	omega-6 fatty acid endoplasmic reticulum isozyme 2-like
isotig07582	14	185	71	hexose transporter [Solanum lycopersicum]	hexose transporter
isotig09193	14	210	77	PREDICTED: cysteine-rich repeat secretory protein 55-like [Solanum lycopersicum]	cysteine-rich repeat secretory protein 55-like
isotig05393	15	25	57	PREDICTED: proteasome subunit beta type-3-A-like isoform 2 [Solanum lycopersicum]	proteasome subunit
isotig07372	15	29	1	PREDICTED: salutaridinol 7-O-acetyltransferase-like [Solanum lycopersicum]	salutaridinol 7-o-acetyltransferase-like
isotig08610	15	30	149	PREDICTED: subtilisin-like protease-like [Solanum lycopersicum]	subtilisin-like protease-like
isotig08593	15	58	107	PREDICTED: chaperone protein dnaJ 11, chloroplastic-like [Solanum lycopersicum]	chaperone protein dnaj chloroplastic-like
isotig08814	15	72	93	PREDICTED: delta(3,5)-Delta(2,4)-dienoyl-CoA isomerase, mitochondrial-like [Solanum lycopersicum]	delta( )-delta( )-dienoyl- mitochondrial-like
isotig02045	15	74	11	PREDICTED: probable methyltransferase PMT21-like isoform 1 [Solanum lycopersicum]	methyltransferase pmt20
isotig04491	15	83	140	PREDICTED: lysine histidine transporter 1-like [Solanum lycopersicum]	lysine histidine transporter 1-like
isotig08067	15	90	43	PREDICTED: chorismate mutase, chloroplastic-like [Solanum lycopersicum]	chorismate mutase 1
isotig02443	15	99	110	PREDICTED: uncharacterized GPI-anchored protein At5g19250-like [Solanum lycopersicum]	uncharacterized gpi-anchored protein at3g06035-like
isotig03155	15	142	85	PREDICTED: poly(A) polymerase-like [Solanum lycopersicum]	poly polymerase-like
isotig05382	15	470	62	quinone reductase [Nicotiana benthamiana]	quinone reductase family protein
isotig00381	16	56	116	PREDICTED: glutamate receptor 2.7-like [Solanum lycopersicum]	glutamate-gated kainate-type ion channel receptor subunit 5
isotig07304	16	75	18	PREDICTED: 3-hydroxyisobutyryl-CoA hydrolase-like protein 5-like [Solanum lycopersicum]	3-hydroxyisobutyryl- hydrolase-like protein 5-like
isotig00515	16	282	59	aromatic amino acid decarboxylase 1A [Solanum lycopersicum]	histidine decarboxylase-like
isotig09156	16	309	65	PREDICTED: acetyl-CoA acetyltransferase, cytosolic 1-like [Solanum lycopersicum]	acetyl- cytosolic 1-like
isotig00713	17	12	65	PREDICTED: uncharacterized protein LOC101255929 [Solanum lycopersicum]	PREDICTED: uncharacterized protein LOC101255929
isotig05711	17	70	23	succinyl-CoA ligase [ADP-forming] subunit alpha-1, mitochondrial [Solanum lycopersicum]	succinyl- ligase
isotig01824	17	90	155	PREDICTED: monoglyceride lipase-like [Solanum lycopersicum]	monoglyceride lipase-like
isotig01458	17	104	85	PREDICTED: ammonium transporter 3 member 1-like [Solanum lycopersicum]	ammonium transporter 2-like
isotig04502	17	118	57	PREDICTED: alpha-1,4-glucan-protein synthase [UDP-forming] 2-like [Solanum lycopersicum]	alpha- -glucan-protein synthase
isotig01591	17	174	20	putative vetispiradiene synthase 5 [Solanum tuberosum]	vetispiradiene synthase
isotig02215	18	14	57	PREDICTED: proteasome subunit alpha type-5-like [Solanum lycopersicum]	proteasome subunit alpha type-5-like
isotig00811	18	30	63	PREDICTED: uncharacterized protein LOC101249818 [Solanum lycopersicum]	protein binding
isotig01039	18	31	2	PREDICTED: uncharacterized protein LOC101257973 [Solanum lycopersicum]	nac domain ipr003441
isotig08824	18	36	58	14-3-3 protein 10 [Solanum lycopersicum]	14-3-3 protein
isotig00459	18	53	78	PREDICTED: codeine O-demethylase-like [Solanum lycopersicum]	codeine o-demethylase-like
isotig06759	18	62	89	PREDICTED: stem-specific protein TSJT1-like [Solanum lycopersicum]	stem-specific protein tsjt1-like
isotig03979	18	63	45	TLC1_SOLTURecName: Full=Plastidic ATP/ADP-transporter	plastidic atp adp-transporter-like
isotig11683	18	66	32	PREDICTED: glyceraldehyde-3-phosphate dehydrogenase, cytosolic-like [Solanum lycopersicum]	glyceraldehyde-3-phosphate dehydrogenase
isotig07305	18	75	26	PREDICTED: dihydrolipoyllysine-residue acetyltransferase component 2 of pyruvate dehydrogenase complex, mitochondrial-like [Solanum lycopersicum]	dihydrolipoyllysine-residue acetyltransferase component 3 of pyruvate dehydrogenase mitochondrial-like
isotig04054	18	99	66	PREDICTED: cytochrome c oxidase subunit 5b-2, mitochondrial-like isoform 1 [Solanum lycopersicum]	cytochrome c oxidase subunit 5b- mitochondrial-like isoform 1
isotig03085	18	153	47	fructokinase-2 [Solanum lycopersicum]	fructokinase 2
isotig02192	18	178	119	PREDICTED: uncharacterized protein C167.05-like isoform 2 [Solanum lycopersicum]	universal stress protein a-like protein
isotig04005	18	678	167	phospho-2-dehydro-3-deoxyheptonate aldolase 2, chloroplastic [Solanum lycopersicum]	3-deoxy-d-arabino-heptulosonate 7-phosphate synthase
isotig02730	19	37	144	PREDICTED: proactivator polypeptide-like [Solanum lycopersicum]	proactivator polypeptide-like 1-like
isotig00965	19	50	102	PREDICTED: acyl-coenzyme A oxidase 4, peroxisomal-like [Solanum lycopersicum]	acyl-coenzyme a oxidase peroxisomal-like
isotig08589	19	78	200	sucrose synthase 2 [Solanum tuberosum]	sucrose synthase
isotig03362	19	82	28	PREDICTED: formate--tetrahydrofolate ligase-like [Solanum lycopersicum]	10-formyltetrahydrofolate synthetase
isotig03391	19	155	72	PREDICTED: probable fructose-bisphosphate aldolase 3, chloroplastic-like [Solanum lycopersicum]	probable fructose-bisphosphate aldolase chloroplastic-like
isotig03050	19	219	12	isopentenyl diphosphate isomerase [Solanum lycopersicum]	isopentenyl diphosphate isomerase
isotig00192	19	280	216	PREDICTED: subtilisin-like protease [Vitis vinifera]	subtilisin-like protease
isotig09666	20	0	0	PREDICTED: alternative NAD(P)H dehydrogenase 2, mitochondrial-like [Solanum lycopersicum]	alternative nad h dehydrogenase mitochondrial-like
isotig04756	20	0	1	PREDICTED: zinc finger protein CONSTANS-LIKE 6-like [Solanum lycopersicum]	zinc finger protein constans-like 16-like
isotig08074	20	0	1	PREDICTED: non-specific lipid-transfer protein-like protein At2g13820-like [Solanum lycopersicum]	protease inhibitor seed storage lipid transfer protein family protein
isotig11005	20	0	1	PREDICTED: uncharacterized protein LOC101253614 [Solanum lycopersicum]	PREDICTED: uncharacterized protein LOC101253614
isotig08309	20	66	108	PREDICTED: uncharacterized protein LOC101262648 [Solanum lycopersicum]	metal ion binding
isotig02536	20	71	55	PREDICTED: AP2/ERF and B3 domain-containing transcription repressor TEM1-like [Solanum lycopersicum]	ap2 domain-containing transcription factor
isotig02639	20	78	23	PREDICTED: calcium-dependent protein kinase 32-like [Solanum lycopersicum]	calcium-dependent protein kinase
isotig09277	20	82	61	PREDICTED: cytochrome c oxidase subunit 6a, mitochondrial-like [Solanum lycopersicum]	cytochrome c oxidase subunit mitochondrial-like
isotig09204	20	94	65	PREDICTED: O-acyltransferase WSD1-like [Solanum lycopersicum]	o-acyltransferase wsd1-like
isotig04064	20	102	81	mitochondrial succinate dehydrogenase iron sulfur subunit [Solanum lycopersicum]	succinate dehydrogenase
isotig02512	20	140	165	PREDICTED: thioredoxin reductase 2-like [Solanum lycopersicum]	thioredoxin reductase 2-like
isotig08379	20	141	299	carbonic anhydrase [Solanum lycopersicum]	carbonic anhydrase 3
isotig02598	20	147	71	LEU3_SOLTURecName: Full=3-isopropylmalate dehydrogenase, chloroplastic; Short=3-IPM-DH; Short=IMDH; AltName: Full=Beta-IPM dehydrogenase; Flags: Precursor	isocitrate dehydrogenase
isotig04286	20	178	293	conserved hypothetical protein [Ricinus communis]	wound-induced protein 1-like
isotig01296	20	232	54	RBOHC_SOLTURecName: Full=Respiratory burst oxidase homolog protein C; AltName: Full=NADPH oxidase RBOHC; AltName: Full=StRBOHC	nadph oxidase
isotig02187	21	0	0	PREDICTED: uncharacterized protein LOC101267838 [Solanum lycopersicum]	af462799_1 at3g17120 k14a17_24
isotig08453	21	34	0	PREDICTED: serine protease inhibitor 1-like isoform 1 [Solanum lycopersicum]	kunitz-type protease inhibitor precursor
isotig01481	21	49	108	PREDICTED: protoheme IX farnesyltransferase, mitochondrial-like [Solanum lycopersicum]	protoheme ix farnesyltransferase
isotig03282	21	78	28	PREDICTED: calcium-binding allergen Ole e 8-like [Solanum lycopersicum]	calcium-binding allergen ole e 8-like
isotig02969	21	92	107	PREDICTED: glyoxysomal fatty acid beta-oxidation multifunctional protein MFP-a-like [Solanum lycopersicum]	glyoxysomal fatty acid beta-oxidation multifunctional protein mfp-a-like
isotig02200	21	125	90	PREDICTED: 4-coumarate--CoA ligase-like 10-like [Solanum lycopersicum]	amp dependent
isotig01352	21	126	143	PREDICTED: protein PLANT CADMIUM RESISTANCE 2-like [Solanum lycopersicum]	protein plant cadmium resistance 2-like
isotig08739	21	127	82	PREDICTED: citrate synthase, mitochondrial-like [Solanum lycopersicum]	citrate synthase
isotig05404	21	397	1176	beta-1,3-glucanase 13 [Solanum tuberosum]	beta- -glucanase
isotig03873	22	0	0	PREDICTED: uncharacterized protein LOC101263088 [Solanum lycopersicum]	ndh-dependent cyclic electron flow 5
isotig09338	22	0	0	PREDICTED: lipase 1-like [Solanum lycopersicum]	abhydrolase domain
isotig10267	22	0	0	PREDICTED: cytochrome P450 86A2-like [Solanum lycopersicum]	cytochrome p450 86a2-like
isotig11150	22	0	0	PREDICTED: uncharacterized protein LOC101263383 [Solanum lycopersicum]	ndh-dependent cyclic electron flow 1
isotig04967	22	0	2	PREDICTED: probable inactive shikimate kinase like 1, chloroplastic-like [Solanum lycopersicum]	shikimate kinase like 1
isotig04909	22	0	6	PREDICTED: ATP-dependent zinc metalloprotease FtsH-like [Solanum lycopersicum]	atp-dependent zinc metalloprotease -like
isotig11511	22	32	168	PREDICTED: probable cinnamyl alcohol dehydrogenase 2-like [Solanum lycopersicum]	cinnamyl alcohol dehydrogenase
isotig03285	22	71	33	PREDICTED: succinate dehydrogenase [ubiquinone] flavoprotein subunit 1, mitochondrial-like isoform 1 [Solanum lycopersicum]	succinate dehydrogenase
isotig09475	22	76	111	PREDICTED: aldehyde dehydrogenase family 2 member C4-like [Solanum lycopersicum]	aldehyde dehydrogenase family 2 member c4-like
isotig02539	22	93	84	PREDICTED: patellin-5-like [Solanum lycopersicum]	sec14 cytosolic factor family protein phosphoglyceride transfer family protein isoform 1
isotig08737	22	155	135	small GTP-binding protein [Solanum lycopersicum]	small gtp-binding protein
isotig01478	22	165	162	beta-galactosidase precursor [Solanum lycopersicum]	beta-galactosidase 1-like
isotig02938	23	0	0	SGA [Solanum tuberosum]	udp-glucose:solanidine glucosyltransferase
isotig11873	23	0	0	chlorophyllase [Solanum pennellii]	chlorophyllase- chloroplastic-like
isotig08319	23	0	1	PREDICTED: uncharacterized protein LOC101492106 isoform X2 [Cicer arietinum]	uncharacterized loc101208661 isoform 2
isotig02637	23	0	3	PREDICTED: probable receptor protein kinase TMK1-like [Solanum lycopersicum]	probable receptor protein kinase tmk1-like
isotig07954	23	0	3	PREDICTED: uncharacterized protein At5g50100, mitochondrial-like [Solanum lycopersicum]	thiol-disulfide oxidoreductase dcc isoform 1
isotig02292	23	31	91	PREDICTED: uncharacterized protein LOC101262665 isoform 2 [Solanum lycopersicum]	forkhead box protein isoform 1
isotig04602	23	72	23	PREDICTED: adenylate kinase, chloroplastic-like [Solanum lycopersicum]	adenylate kinase
isotig11391	23	80	30	PREDICTED: cytochrome c1-1, heme protein, mitochondrial-like [Solanum lycopersicum]	cytochrome c1- heme mitochondrial-like
isotig01289	23	93	93	PREDICTED: NAC transcription factor 29-like [Solanum lycopersicum]	nac transcription factor 29-like
isotig01821	23	110	79	PREDICTED: beta-adaptin-like protein C-like [Solanum lycopersicum]	beta-adaptin-like protein c-like
isotig07894	24	1	4	PREDICTED: protein phosphatase 2C 57-like [Solanum lycopersicum]	protein phosphatase 2c 57-like
isotig07476	24	57	69	PREDICTED: peroxisomal 2,4-dienoyl-CoA reductase SPS19-like isoform 1 [Solanum lycopersicum]	alcohol dehydrogenase
isotig06080	24	76	31	PREDICTED: cytochrome c oxidase subunit 6b-1-like [Solanum lycopersicum]	cytochrome c oxidase subunit 6b-1-like
isotig04621	24	83	101	PREDICTED: plastidic ATP/ADP-transporter-like [Solanum lycopersicum]	plastidic atp adp-transporter-like
isotig02300	24	108	46	PREDICTED: ATP synthase subunit delta', mitochondrial-like isoform 1 [Solanum lycopersicum]	atp synthase subunit delta mitochondrial-like
contig08089	25	0	0	chlorophyll a/b binding protein, partial [Solanum tuberosum]	chlorophyll a b binding protein
isotig03213	25	0	0	ADPglucose pyrophosphorylase large subunit [Solanum habrochaites]	adp-glucose pyrophosphorylase large subunit
isotig09988	25	0	0	PREDICTED: GDSL esterase/lipase APG-like [Solanum lycopersicum]	gdsl esterase lipase apg-like
isotig07273	25	0	1	PREDICTED: caffeic acid 3-O-methyltransferase-like [Solanum lycopersicum]	caffeic acid 3-o-methyltransferase
isotig09359	25	0	1	PREDICTED: transcription activator GLK1 [Solanum lycopersicum]	transcription activator glk1-like
isotig09825	25	0	1	PREDICTED: glutaredoxin domain-containing cysteine-rich protein 1-like [Solanum lycopersicum]	peptide transporter protein
isotig09946	25	0	3	PREDICTED: D-glycerate 3-kinase, chloroplastic-like [Solanum lycopersicum]	d-glycerate 3- chloroplastic-like
isotig02991	25	1	0	PREDICTED: uncharacterized protein LOC101257008 [Solanum lycopersicum]	dnaj heat shock n-terminal domain-containing protein
isotig11270	25	1	7	PREDICTED: chaperone protein dnaJ 20, chloroplastic-like [Solanum lycopersicum]	chaperone protein dnaj chloroplastic-like
isotig04038	25	5	0	Aqp2 protein [Solanum lycopersicum]	water channel protein
isotig09074	25	20	77	lethal leaf spot 1-like protein [Solanum lycopersicum]	pheophorbide a chloroplastic-like
isotig07472	25	34	97	PREDICTED: transmembrane protein 205-like [Solanum lycopersicum]	transmembrane protein 205-like
isotig08677	25	75	38	PREDICTED: clathrin light chain 1-like isoform 1 [Solanum lycopersicum]	clathrin light chain 1-like
isotig02734	25	80	47	PREDICTED: V-type proton ATPase subunit F-like isoform 1 [Solanum lycopersicum]	vacuolar atp synthase subunit f
isotig02092	25	82	141	4-hydroxyphenylpyruvate dioxygenase 2 [Solanum pennellii]	4-hydroxyphenylpyruvate dioxygenase-like
isotig01307	25	104	68	PREDICTED: UDP-galactose transporter 2-like [Solanum lycopersicum]	udp-galactose transporter 2-like
isotig08340	25	108	45	PREDICTED: phenylalanine ammonia-lyase-like [Solanum lycopersicum]	phenylalanine ammonia-lyase
isotig06210	25	116	71	PREDICTED: zinc finger CCCH domain-containing protein 66-like isoform 1 [Solanum lycopersicum]	zinc finger ccch domain-containing protein 66-like isoform 1
isotig07356	26	0	0	PREDICTED: auxin-binding protein ABP19a-like [Solanum lycopersicum]	auxin-binding protein abp19a-like
isotig06441	26	0	2	PREDICTED: early nodulin-like protein 2-like [Solanum lycopersicum]	cucumber peeling
isotig08087	26	0	7	PREDICTED: 20 kDa chaperonin, chloroplastic-like [Solanum lycopersicum]	20 kda chloroplastic-like
isotig10819	26	1	0	PREDICTED: uncharacterized protein LOC101248693 [Solanum lycopersicum]	atp synthase protein i-related protein
isotig11410	26	36	73	PREDICTED: proteasome subunit alpha type-1-A-like [Solanum lycopersicum]	proteasome subunit alpha type-1-a-like
isotig01265	26	64	132	PREDICTED: ferrochelatase-2, chloroplastic-like [Solanum lycopersicum]	ferrochelatase- chloroplastic-like
contig00546	26	67	106	PREDICTED: glutathione S-transferase zeta class-like isoform 2 [Solanum lycopersicum]	glutathione s-transferase zeta class-like isoform 2
isotig04498	26	74	75	C2H2-type zinc finger protein [Solanum lycopersicum]	zinc finger protein zat10-like
isotig08973	26	110	157	PREDICTED: universal stress protein MJ0531-like isoform 2 [Solanum lycopersicum]	universal stress protein
isotig08834	26	181	133	PREDICTED: luminal-binding protein 5-like [Solanum lycopersicum]	luminal-binding protein 5-like
isotig08323	27	0	12	PREDICTED: probable mitochondrial chaperone BCS1-A-like isoform 1 [Solanum lycopersicum]	atp binding
isotig04731	27	1	0	PREDICTED: chlorophyll a-b binding protein 7, chloroplastic-like isoform 1 [Solanum lycopersicum]	chlorophyll a-b binding protein chloroplastic-like
isotig08685	27	1	5	PREDICTED: uncharacterized protein LOC101254096 isoform 1 [Solanum lycopersicum]	af361857_1 at2g46220
isotig08391	27	2	5	PREDICTED: uncharacterized protein LOC101248838 [Solanum lycopersicum]	ribosomal protein s21 family protein isoform 1
isotig10523	27	2	6	PREDICTED: BTB/POZ domain-containing protein At5g67385-like [Solanum lycopersicum]	btb poz domain-containing protein at5g67385-like
isotig07104	27	3	0	PREDICTED: uncharacterized protein LOC101254513 [Solanum lycopersicum]	protein binding
isotig03805	27	3	1	PREDICTED: probable nitrite transporter At1g68570-like [Solanum lycopersicum]	probable nitrite transporter at1g68570-like
isotig04520	27	3	1	PREDICTED: cytokinin riboside 5'-monophosphate phosphoribohydrolase LOG3-like isoform 1 [Solanum lycopersicum]	cytokinin riboside 5 -monophosphate phosphoribohydrolase log1-like
contig01000	27	18	63	PREDICTED: proteasome subunit beta type-6-like [Solanum lycopersicum]	proteasome subunit beta type-6-like
isotig00944	27	62	86	PREDICTED: ATP-dependent zinc metalloprotease FTSH 8, mitochondrial-like [Solanum lycopersicum]	atp-dependent zinc metalloprotease ftsh mitochondrial-like
isotig09276	27	136	67	chorismate synthase 1, chloroplastic precursor [Solanum lycopersicum]	chorismate synthase
isotig05272	27	155	87	cytochrome c [Solanum tuberosum]	cytochrome c
isotig10601	27	194	50	PREDICTED: UDP-glucuronic acid decarboxylase 1-like [Solanum lycopersicum]	udp-glucuronic acid decarboxylase 1-like
isotig03953	27	201	242	14335_SOLTURecName: Full=14-3-3-like protein 16R	14-3-3 protein
isotig00063	27	426	260	tyramine hydroxycinnamoyl transferase [Solanum tuberosum]	tyramine n-feruloyltransferase 4 11-like
isotig06010	28	0	1	PREDICTED: uncharacterized protein LOC101252980 isoform 1 [Solanum lycopersicum]	isoform 1
isotig07610	28	0	1	PREDICTED: uncharacterized hydrolase YugF-like [Solanum lycopersicum]	uncharacterized hydrolase -like
isotig04527	28	0	5	PREDICTED: uncharacterized protein LOC101256588 [Solanum lycopersicum]	at1g67700 f12a21_30
isotig11048	28	1	3	PREDICTED: peptide methionine sulfoxide reductase B1, chloroplastic-like [Solanum lycopersicum]	peptide methionine sulfoxide reductase chloroplastic-like
isotig10696	28	1	7	PREDICTED: caffeic acid 3-O-methyltransferase 1-like [Solanum lycopersicum]	caffeic acid 3-o-methyltransferase
isotig09865	28	1	9	cinnamoyl-CoA reductase [Solanum lycopersicum]	cinnamoyl- reductase
isotig06358	28	2	1	PREDICTED: phosphoethanolamine N-methyltransferase-like [Solanum lycopersicum]	phosphoethanolamine n-methyltransferase
isotig03454	28	2	11	PREDICTED: 30S ribosomal protein S13, chloroplastic-like [Solanum lycopersicum]	30s ribosomal protein s13
isotig11398	28	9	1	PREDICTED: vacuolar-processing enzyme [Solanum lycopersicum]	vacuolar-processing enzyme
isotig06270	28	47	91	ATP synthase subunit alpha [Medicago truncatula]	atp synthase subunit alpha
isotig04539	28	61	80	PREDICTED: fatty acid oxidation complex subunit alpha-like [Solanum lycopersicum]	carnitine racemase like protein
contig12773	28	64	99	PREDICTED: citrate synthase, glyoxysomal-like [Solanum lycopersicum]	citrate glyoxysomal-like
isotig05235	28	108	167	PREDICTED: fructose-bisphosphate aldolase cytoplasmic isozyme-like isoform 1 [Solanum lycopersicum]	fructose-bisphosphate aldolase cytoplasmic isozyme-like
isotig04534	28	183	267	PREDICTED: uncharacterized protein LOC101261585 [Solanum lycopersicum]	elicitor like protein
isotig04099	29	0	1	PREDICTED: uncharacterized protein LOC101254767 [Solanum lycopersicum]	ndh dependent flow 6 protein
isotig07930	29	0	1	PREDICTED: uncharacterized protein LOC101245505 [Solanum lycopersicum]	swib mdm2 domain-containing protein
isotig05965	29	2	10	pom14 [Solanum tuberosum]	amino acid selective channel protein
isotig04616	29	3	6	PREDICTED: uncharacterized protein LOC101258197 [Solanum lycopersicum]	protein
isotig06076	29	8	1	PREDICTED: uncharacterized protein LOC101251435 [Solanum lycopersicum]	lactoylglutathione lyase
isotig04477	29	58	86	PREDICTED: aldehyde dehydrogenase family 7 member B4-like [Solanum lycopersicum]	aldehyde dehydrogenase family 7 member a1
isotig02545	29	91	95	vacuolar sorting receptor protein PV72-like protein [Solanum tuberosum]	vacuolar-sorting receptor 1-like
isotig11425	29	99	58	amino acid transporter [Solanum tuberosum]	amino acid permease 6
isotig09119	29	106	63	PREDICTED: glucose-6-phosphate/phosphate translocator 1, chloroplastic-like isoform 2 [Solanum lycopersicum]	glucose-6-phosphate phosphate translocator chloroplastic-like
isotig02756	29	130	41	ornithine decarboxylase [Solanum lycopersicum]	ornithine decarboxylase
contig11843	30	0	1	epoxide hydrolase [Solanum tuberosum]	epoxide hydrolase
isotig06327	30	0	1	PREDICTED: xyloglucan endotransglucosylase/hydrolase protein 9 [Solanum lycopersicum]	xyloglucan endotransglucosylase hydrolase protein 9
isotig03792	30	0	4	PREDICTED: uncharacterized protein LOC101250301 [Solanum lycopersicum]	PREDICTED: uncharacterized protein LOC101250301
isotig04428	30	0	4	PREDICTED: ATP-dependent Clp protease adapter protein ClpS-like [Solanum lycopersicum]	atp-dependent clp protease adapter
isotig04333	30	1	4	PREDICTED: zinc finger protein CONSTANS-LIKE 4-like [Solanum lycopersicum]	zinc finger protein constans-like 4-like
isotig11798	30	1	5	PREDICTED: putative zinc metalloprotease slr1821-like [Solanum lycopersicum]	zinc metalloprotease slr1821-like
isotig09295	30	1	16	PREDICTED: thylakoid membrane phosphoprotein 14 kDa, chloroplastic-like isoform 1 [Solanum lycopersicum]	thylakoid membrane phosphoprotein 14 chloroplastic-like isoform 2
isotig05933	30	2	2	PREDICTED: glutaredoxin-C13-like [Solanum lycopersicum]	glutaredoxin
isotig06698	30	2	3	ROC2_NICSYRecName: Full=29 kDa ribonucleoprotein B, chloroplastic; AltName: Full=CP29B; Flags: Precursor	rna-binding protein
isotig08691	30	2	6	PREDICTED: 50S ribosomal protein L34, chloroplastic-like [Solanum lycopersicum]	50s ribosomal protein l34
isotig11626	30	4	1	PREDICTED: uncharacterized protein LOC101266162 [Solanum lycopersicum]	nuclear transport factor 2 family protein
isotig08400	30	38	86	PREDICTED: LOW QUALITY PROTEIN: abhydrolase domain-containing protein 4-like [Solanum lycopersicum]	abhydrolase domain-containing protein 4-like
isotig10751	30	53	89	PREDICTED: probable 26S proteasome non-ATPase regulatory subunit 3-like [Solanum lycopersicum]	probable 26s proteasome non-atpase regulatory subunit 3-like
isotig04493	30	92	51	PREDICTED: mitochondrial-processing peptidase subunit alpha-like [Solanum lycopersicum]	mitochondrial-processing peptidase subunit alpha-like
isotig01611	30	97	47	PREDICTED: uncharacterized protein LOC101248636 [Solanum lycopersicum]	sec14 cytosolic factor family protein phosphoglyceride transfer family protein
isotig04265	30	105	83	PREDICTED: 3-isopropylmalate dehydratase small subunit-like isoform 1 [Solanum lycopersicum]	3-isopropylmalate dehydratase small subunit-like
isotig03230	30	113	74	PREDICTED: ALA-interacting subunit 1-like [Solanum lycopersicum]	ala-interacting subunit 3-like
contig00402	30	963	1732	PREDICTED: catalase isozyme 3-like [Solanum lycopersicum]	catalase
isotig08442	31	1	3	PREDICTED: uncharacterized protein ycf36-like isoform 1 [Solanum lycopersicum]	PREDICTED: uncharacterized protein ycf36-like isoform 1
isotig03897	31	1	4	PREDICTED: uncharacterized protein LOC101256951 [Solanum lycopersicum]	rhodanese cell cycle control phosphatase superfamily isoform 1
isotig04139	31	3	10	PREDICTED: uncharacterized protein LOC101250380 [Solanum lycopersicum]	at5g51550 k17n15_10
isotig05461	31	19	2	PREDICTED: uncharacterized protein LOC100147719 [Solanum lycopersicum]	elicitor resposible protein
isotig00401	31	42	86	PREDICTED: putative MO25-like protein At5g47540-like [Solanum lycopersicum]	mo25-like protein at5g47540-like
isotig01288	31	248	51	PREDICTED: 2-hydroxyacyl-CoA lyase-like isoform 1 [Solanum lycopersicum]	2-hydroxyacyl- lyase-like
isotig08201	32	0	1	PREDICTED: aquaporin TIP4-1-like [Solanum lycopersicum]	aquaporin tip4-1-like
isotig08124	32	0	2	PREDICTED: uncharacterized protein LOC101253959 [Solanum lycopersicum]	low quality protein: uncharacterized loc101218032
isotig07082	32	0	3	PREDICTED: uncharacterized protein LOC101260226 [Solanum lycopersicum]	PREDICTED: uncharacterized protein LOC101260226
isotig07381	32	0	4	PREDICTED: uncharacterized protein LOC101251088 [Solanum lycopersicum]	dna binding
isotig09037	32	1	11	PREDICTED: early light-induced protein, chloroplastic-like isoform 1 [Solanum lycopersicum]	early light-inducible protein
isotig03635	32	2	4	PREDICTED: elongation factor G, chloroplastic-like [Solanum lycopersicum]	elongation factor chloroplastic-like
isotig04328	32	2	4	PREDICTED: uncharacterized protein LOC101257324 [Solanum lycopersicum]	dpp6 n-terminal domain-like protein
isotig01407	32	73	87	PREDICTED: uncharacterized protein LOC101266193 isoform 1 [Solanum lycopersicum]	mitogen-activated protein kinase kinase kinase 1 isoform 1
isotig00991	32	86	54	PREDICTED: coatomer subunit alpha-1-like [Solanum lycopersicum]	coatomer subunit alpha-1-like
isotig01074	32	151	160	PREDICTED: uncharacterized protein LOC101257948 [Solanum lycopersicum]	proline-rich protein
isotig05242	33	0	0	PREDICTED: photosystem II reaction center W protein, chloroplastic-like [Solanum lycopersicum]	photosystem ii reaction center w chloroplastic-like
isotig09499	33	0	0	delta14-sterol reductase [Solanum lycopersicum]	sterol c-14 reductase
isotig11848	33	0	1	PREDICTED: uncharacterized protein LOC101266539 [Solanum lycopersicum]	beta-carotene isomerase chloroplastic-like
isotig03709	33	1	2	PREDICTED: uncharacterized protein LOC101244581 [Solanum lycopersicum]	abc transporter-like protein
isotig08535	33	1	2	PREDICTED: 12S seed storage protein CRU2-like [Solanum lycopersicum]	11s globulin seed storage protein 2-like
isotig04464	33	2	5	PREDICTED: uncharacterized protein LOC101268540 [Solanum lycopersicum]	transcriptional repressor
isotig08538	33	3	3	PREDICTED: uncharacterized protein LOC101254084 [Solanum lycopersicum]	PREDICTED: uncharacterized protein LOC101254084
isotig02644	33	11	3	PREDICTED: uncharacterized protein LOC101260158 [Solanum lycopersicum]	protein
isotig05044	33	27	3	PREDICTED: major facilitator superfamily domain-containing protein 5-like [Solanum lycopersicum]	major facilitator superfamily domain-containing protein 5-like
isotig00691	33	106	36	PREDICTED: calcium-dependent protein kinase 5-like [Solanum lycopersicum]	calcium-dependent protein kinase 4-like
isotig09254	33	209	82	PREDICTED: glucose-6-phosphate 1-dehydrogenase, cytoplasmic isoform-like isoform 1 [Solanum lycopersicum]	glucose-6-phosphate dehydrogenase
isotig08454	34	0	0	light harvesting chlorophyll a/b-binding protein [Nicotiana sylvestris]	light harvesting chlorophyll a b-binding protein
isotig09563	34	0	2	PREDICTED: protein PROTON GRADIENT REGULATION 5, chloroplastic-like [Solanum lycopersicum]	protein proton gradient regulation chloroplastic-like
isotig05085	34	3	0	PREDICTED: inorganic phosphate transporter 2-1, chloroplastic-like [Solanum lycopersicum]	inorganic phosphate transporter 2- chloroplastic-like
isotig02893	34	3	2	tyrosine aminotransferase 2 [Solanum pennellii]	aminotransferase family protein
isotig07415	34	4	7	PREDICTED: uncharacterized protein LOC101264135 [Solanum lycopersicum]	la-related protein 6 isoform 1
isotig05417	34	25	83	eukaryotic translation initiation factor 5A-1 [Solanum lycopersicum]	eukaryotic translation initiation factor 5a-1
isotig03590	34	71	15	PREDICTED: uncharacterized protein LOC101251618 isoform 1 [Solanum lycopersicum]	uncharacterized loc101216438
isotig04329	34	75	89	PREDICTED: calmodulin-like isoform 1 [Solanum lycopersicum]	calmodulin
isotig04117	34	84	128	PREDICTED: cathepsin B-like [Solanum lycopersicum]	cathepsin b-like
isotig01284	34	101	74	PREDICTED: uncharacterized protein LOC101255979 [Solanum lycopersicum]	ma3 domain-containing protein
isotig08296	34	101	77	dehydroquinate synthase [Solanum lycopersicum]	3-dehydroquinate synthase
isotig01394	34	121	134	PREDICTED: 2-oxoisovalerate dehydrogenase subunit beta, mitochondrial-like [Solanum lycopersicum]	2-oxoisovalerate dehydrogenase subunit mitochondrial-like
isotig01645	34	385	221	PREDICTED: isocitrate dehydrogenase [NADP]-like [Solanum lycopersicum]	isocitrate dehydrogenase
isotig09578	35	0	0	PREDICTED: haloalkane dehalogenase 2-like [Solanum lycopersicum]	haloalkane dehalogenase 2-like
isotig10163	35	0	0	PREDICTED: polyneuridine-aldehyde esterase-like [Solanum lycopersicum]	polyneuridine-aldehyde esterase-like
isotig05642	35	1	1	PREDICTED: putative pterin-4-alpha-carbinolamine dehydratase-like [Solanum lycopersicum]	pterin-4-alpha-carbinolamine dehydratase-like
isotig02160	35	4	9	PREDICTED: probable glutathione S-transferase parC-like [Solanum lycopersicum]	probable glutathione s-transferase-like
isotig09225	35	23	78	PREDICTED: cyclin-B1-2-like [Solanum lycopersicum]	proteasome maturation factor ump1 family protein
isotig09162	35	70	118	PREDICTED: cell division cycle protein 48 homolog [Solanum lycopersicum]	cell division cycle protein 48 homolog
isotig10089	35	84	122	PREDICTED: nicotinate phosphoribosyltransferase-like [Solanum lycopersicum]	nicotinate phosphoribosyltransferase-like
isotig09323	35	92	57	PREDICTED: uncharacterized protein LOC101262457 [Solanum lycopersicum]	type 1 membrane protein
isotig08077	35	109	50	PREDICTED: ATP synthase subunit gamma, mitochondrial-like [Solanum lycopersicum]	atp synthase subunit mitochondrial-like
isotig08346	35	126	82	PREDICTED: isocitrate dehydrogenase [NAD] regulatory subunit 1, mitochondrial-like [Solanum lycopersicum]	isocitrate dehydrogenase
isotig06066	36	0	0	PREDICTED: probable peptide/nitrate transporter At2g40460-like [Solanum lycopersicum]	probable peptide nitrate transporter at2g40460-like
isotig08469	36	0	0	PREDICTED: omega-hydroxypalmitate O-feruloyl transferase-like [Solanum lycopersicum]	omega-hydroxypalmitate o-feruloyl transferase-like
isotig09296	36	0	0	PREDICTED: BAHD acyltransferase DCR-like [Solanum lycopersicum]	bahd acyltransferase dcr-like
isotig02726	36	0	1	chitin-binding lectin precursor [Solanum lycopersicum var. cerasiforme]	chitin-binding lectin precursor
isotig05059	36	0	1	NAD(P)H dehydrogenase subunit 48 [Arabidopsis thaliana]	at1g15980 t24d18_8
isotig06083	36	1	7	PREDICTED: chlorophyll synthase, chloroplastic-like [Solanum lycopersicum]	chlorophyll chloroplastic-like
isotig06902	36	2	0	PREDICTED: fasciclin-like arabinogalactan protein 17-like isoform 1 [Solanum lycopersicum]	fasciclin-like arabinogalactan protein 17-like
isotig09356	36	4	0	putative proteinase inhibitor type II [Solanum tuberosum]	trypsin proteinase inhibitor precursor
isotig07207	36	7	4	PREDICTED: uncharacterized protein LOC101244909 [Solanum lycopersicum]	dentin sialophospho isoform 3
isotig02920	36	117	125	PREDICTED: pyruvate kinase, cytosolic isozyme-like [Solanum lycopersicum]	pyruvate kinase
isotig02744	36	395	167	transaldolase-like protein [Solanum tuberosum]	transaldolase-like
isotig08040	37	2	1	PREDICTED: protein TIC 62, chloroplastic-like [Solanum lycopersicum]	protein tic chloroplastic-like
isotig08027	37	2	10	PREDICTED: acetate/butyrate--CoA ligase AAE7, peroxisomal-like [Solanum lycopersicum]	acetate butyrate-- ligase peroxisomal-like
isotig09274	37	6	37	PREDICTED: PGR5-like protein 1A, chloroplastic-like [Solanum lycopersicum]	pgr5-like protein chloroplastic-like
isotig06161	37	14	3	PREDICTED: uncharacterized protein LOC101244036 [Solanum lycopersicum]	myelin-associated oligodendrocyte basic protein isoform 1
isotig03414	37	42	219	putative lipid transfer protein [Solanum tuberosum]	non-specific lipid-transfer protein 2-like
isotig08780	37	66	105	thioredoxin H [Nicotiana alata]	thioredoxin h2
isotig11083	38	0	0	PREDICTED: probable indole-3-acetic acid-amido synthetase GH3.5-like [Solanum lycopersicum]	probable indole-3-acetic acid-amido synthetase -like
isotig09409	38	0	2	PREDICTED: protein ASPARTIC PROTEASE IN GUARD CELL 1-like [Solanum lycopersicum]	protein aspartic protease in guard cell 1-like
isotig04163	38	0	4	PREDICTED: expansin-A1 [Solanum lycopersicum]	alpha-expansin 1 precursor
isotig04486	38	0	5	PREDICTED: sigma factor SigB regulation protein RsbQ-like [Solanum lycopersicum]	sigma factor regulation
isotig08192	38	1	1	PREDICTED: UDP-glycosyltransferase 76E1-like [Solanum lycopersicum]	udp-glycosyltransferase 76e1-like
isotig01138	38	1	11	PREDICTED: probable mitochondrial saccharopine dehydrogenase-like oxidoreductase At5g39410-like [Solanum lycopersicum]	probable mitochondrial saccharopine dehydrogenase-like oxidoreductase at5g39410-like
isotig04188	38	4	1	PREDICTED: S-norcoclaurine synthase-like [Solanum lycopersicum]	s-norcoclaurine synthase-like
isotig07772	38	7	31	PREDICTED: metal-nicotianamine transporter YSL2-like [Solanum lycopersicum]	metal-nicotianamine transporter ysl3-like
isotig02869	38	10	5	PREDICTED: ABC transporter G family member 11-like [Solanum lycopersicum]	abc transporter g family member 11-like
contig12669	38	86	138	alternative oxidase 1a [Solanum lycopersicum]	alternative oxidase
isotig06207	38	99	28	PREDICTED: probable polyamine oxidase 4-like [Solanum lycopersicum]	probable polyamine oxidase 4-like
isotig02804	38	133	69	PREDICTED: protein disulfide isomerase-like 2-1-like [Solanum lycopersicum]	probable protein disulfide-isomerase a6-like
isotig04093	39	3	3	PREDICTED: uncharacterized protein LOC101246821 [Solanum lycopersicum]	PREDICTED: uncharacterized protein LOC101246821
isotig02673	39	5	7	PREDICTED: soluble inorganic pyrophosphatase-like [Solanum lycopersicum]	soluble inorganic pyrophosphatase-like
isotig08857	39	6	6	PREDICTED: probable L-type lectin-domain containing receptor kinase S.7-like [Solanum lycopersicum]	probable l-type lectin-domain containing receptor kinase -like
isotig07056	39	18	5	PREDICTED: BAG family molecular chaperone regulator 1-like [Solanum lycopersicum]	bag family molecular chaperone regulator 1-like
isotig03162	39	25	3	PREDICTED: probable cinnamyl alcohol dehydrogenase 6-like [Solanum lycopersicum]	probable cinnamyl alcohol dehydrogenase 6-like
isotig03432	39	71	108	PREDICTED: anthocyanin 3'-O-beta-glucosyltransferase [Solanum lycopersicum]	immediate-early salicylate-induced glucosyltransferase
isotig01947	39	128	10	PREDICTED: phospholipase A1-II 1-like isoform 1 [Solanum lycopersicum]	phospholipase a1-iigamma-like
isotig03389	39	809	132	cytosolic NADP-malic enzyme [Solanum lycopersicum]	nadp-dependent malic enzyme-like
isotig01720	40	1	1	PREDICTED: chlorophyllide a oxygenase, chloroplastic-like [Solanum lycopersicum]	chlorophyllide a chloroplastic-like
isotig10827	40	1	13	PREDICTED: probable mitochondrial chaperone BCS1-A-like [Solanum lycopersicum]	probable mitochondrial chaperone bcs1-a-like
isotig02806	40	2	3	PREDICTED: uncharacterized protein LOC101249727 [Solanum lycopersicum]	low-temperature inducible
isotig04167	40	30	77	PREDICTED: hypersensitive-induced response protein 1-like [Solanum lycopersicum]	hypersensitive-induced response protein
isotig08715	40	80	223	inorganic phosphate transporter [Solanum lycopersicum]	phosphate transporter
isotig01235	40	105	260	PREDICTED: cysteine proteinase RD21a-like [Solanum lycopersicum]	cysteine protease
isotig09131	40	129	75	PREDICTED: uncharacterized protein LOC101263533 [Solanum lycopersicum]	sodium calcium exchanger family protein
isotig11655	40	148	25	PREDICTED: uncharacterized protein At4g06744-like [Solanum lycopersicum]	leucine-rich repeat family protein
isotig06482	41	2	6	putative PIP-type aquaporin [Solanum lycopersicum]	plasma membrane intrinsic protein
isotig09317	41	5	5	PREDICTED: 50S ribosomal protein L29, chloroplastic-like [Solanum lycopersicum]	50s ribosomal protein l29
isotig06836	41	5	8	beta-carotene hydroxylase [Solanum lycopersicum]	beta-carotene hydroxylase
isotig02849	41	15	6	UGPA_SOLTURecName: Full=UTP--glucose-1-phosphate uridylyltransferase; AltName: Full=UDP-glucose pyrophosphorylase; Short=UDPGP; Short=UGPase	utp:alpha-d-glucose-1-phosphate uridylyltransferase
isotig07307	41	29	75	PREDICTED: peroxisomal membrane protein 11-5-like [Setaria italica]	peroxisomal membrane protein 11c-like
isotig02649	41	59	142	PREDICTED: F-box/kelch-repeat protein At2g44130-like isoform 1 [Solanum lycopersicum]	f-box family protein
isotig07337	41	78	96	SODC2_SOLLCRecName: Full=Superoxide dismutase [Cu-Zn] 2	cu zn superoxide dismutase
isotig03215	41	131	99	PREDICTED: mitochondrial outer membrane protein porin of 34 kDa-like [Solanum lycopersicum]	porin voltage-dependent anion-selective channel protein
isotig02707	41	157	81	PREDICTED: protein disulfide isomerase-like 1-3-like [Solanum lycopersicum]	protein disulfide isomerase l-2
isotig07628	42	0	1	PREDICTED: anthocyanidin 3-O-glucosyltransferase 5-like [Solanum lycopersicum]	anthocyanidin 3-o-glucosyltransferase 5-like
isotig09711	42	2	4	PREDICTED: 50S ribosomal protein L11, chloroplastic-like [Solanum lycopersicum]	50s ribosomal protein chloroplastic-like
isotig07784	42	5	8	homeobox [Solanum lycopersicum]	homeobox-leucine zipper protein hat5-like
isotig09314	42	6	9	PREDICTED: uncharacterized protein LOC101249693 [Solanum lycopersicum]	ndr1 hin1-like protein 1
isotig01541	42	7	12	small intrinsic protein-1 [Solanum tuberosum]	aquaporin sip1-2-like
isotig09383	42	9	41	PREDICTED: uncharacterized protein LOC101263228 [Solanum lycopersicum]	PREDICTED: uncharacterized protein LOC101263228
isotig08721	42	16	5	PREDICTED: uncharacterized protein LOC101248067 [Solanum lycopersicum]	pppde thiol peptidase family protein
isotig03233	42	33	92	transcription factor JERF1 [Solanum lycopersicum]	transcription factor isoform 1
isotig03349	42	50	98	stress-associated protein 10 [Solanum pennellii]	zinc finger a20 and an1 domain-containing stress-associated protein 5-like
isotig01348	42	125	53	PREDICTED: 60S ribosomal protein L23a-like [Solanum lycopersicum]	60s ribosomal protein l23a-like
isotig06155	42	131	90	PREDICTED: NADH dehydrogenase [ubiquinone] iron-sulfur protein 7, mitochondrial-like [Solanum lycopersicum]	nadh dehydrogenase
isotig00891	42	149	128	PREDICTED: alanine aminotransferase 2, mitochondrial-like [Solanum lycopersicum]	alanine aminotransferase mitochondrial-like
contig13803	43	3	2	ribulose-1,5-bisphosphate carboxylase, small subunit precursor [Solanum lycopersicum]	ribulose bisphosphate carboxylase
isotig09258	43	6	9	PREDICTED: lon protease 2-like [Solanum lycopersicum]	lon protease 2-like
isotig11772	43	7	4	PREDICTED: alpha-glucan phosphorylase, H isozyme-like isoform 1 [Solanum lycopersicum]	alpha-glucan h isozyme-like
isotig02000	43	9	8	PREDICTED: probable serine/threonine-protein kinase At5g41260 [Solanum lycopersicum]	probable serine threonine-protein kinase at5g41260-like
isotig07904	43	10	6	PREDICTED: beta-xylosidase/alpha-L-arabinofuranosidase 2 [Solanum lycopersicum]	beta-xylosidase alpha-l-arabinofuranosidase 2-like
isotig04170	43	17	8	Vacuolar cation/proton exchanger 1a, putative [Ricinus communis]	vacuolar cation proton exchanger
isotig08008	43	49	6	PREDICTED: probable pectate lyase 15-like [Solanum lycopersicum]	probable pectate lyase 15-like
isotig04301	43	112	182	PREDICTED: 3-ketoacyl-CoA thiolase 2, peroxisomal-like [Solanum lycopersicum]	3-ketoacyl- thiolase
isotig06342	43	224	142	PREDICTED: protein disulfide-isomerase-like [Solanum lycopersicum]	pdi-like 1-1 isoform 2
isotig02694	43	233	195	PREDICTED: uncharacterized protein LOC101254097 [Solanum lycopersicum]	membrane protein
contig00149	43	296	243	PREDICTED: fructose-bisphosphate aldolase cytoplasmic isozyme-like [Solanum lycopersicum]	fructose-bisphosphate aldolase cytoplasmic isozyme-like
isotig09668	43	429	65	mevalonate disphosphate decarboxylase [Solanum lycopersicum]	diphosphomevalonate decarboxylase-like
isotig04788	44	0	0	PREDICTED: uncharacterized protein LOC101248905 [Solanum lycopersicum]	glyceraldehyde-3-phosphate dehydrogenase a
isotig03632	44	0	3	PREDICTED: uncharacterized protein LOC101263095 [Solanum lycopersicum]	harpin-induced protein
isotig05494	44	2	7	PREDICTED: photosystem II stability/assembly factor HCF136, chloroplastic-like [Solanum lycopersicum]	photosystem ii stability assembly factor chloroplastic-like
isotig03374	44	13	1	PREDICTED: dicarboxylate transporter 1, chloroplastic-like [Solanum lycopersicum]	2-oxoglutarate malate translocator
isotig03027	44	65	4	PREDICTED: tubulin alpha chain-like [Solanum lycopersicum]	alpha tubulin 1
isotig03096	44	152	81	PREDICTED: pyruvate dehydrogenase E1 component subunit alpha, mitochondrial [Solanum lycopersicum]	pyruvate dehydrogenase e1 component subunit mitochondrial-like
contig09591	44	292	410	PREDICTED: cytochrome P450 76A2-like [Solanum lycopersicum]	cytochrome p450 76a2-like
isotig02667	44	602	70	PREDICTED: ATP-citrate synthase beta chain protein 1-like [Solanum lycopersicum]	atp-citrate synthase beta chain protein 1-like
isotig08986	45	0	0	ammonium transporter 1 member 3 [Solanum lycopersicum]	ammonium transporter
isotig01401	45	0	3	PREDICTED: rhodanese-like domain-containing protein 4, chloroplastic-like [Solanum lycopersicum]	at4g01050 f2n1_31
isotig03368	45	3	16	PREDICTED: 30S ribosomal protein S5, chloroplastic-like [Solanum lycopersicum]	30s ribosomal protein s5
isotig03026	45	6	3	zeta-carotene desaturase [Solanum lycopersicum]	zeta-carotene desaturase
isotig11383	45	6	17	1-D-deoxyxylulose 5-phosphate synthase [Solanum lycopersicum]	probable 1-deoxy-d-xylulose-5-phosphate chloroplastic-like
isotig02022	45	8	11	PREDICTED: probable plastid-lipid-associated protein 10, chloroplastic-like [Solanum lycopersicum]	probable plastid-lipid-associated protein chloroplastic-like
isotig04546	45	14	6	PREDICTED: nitrate transporter 1.1-like [Solanum lycopersicum]	nitrate transporter -like
contig13444	46	0	0	chlorophyll a/b binding protein, partial [Solanum tuberosum]	chlorophyll a b binding protein
isotig05120	46	2	0	PREDICTED: peroxiredoxin Q, chloroplastic-like [Solanum lycopersicum]	peroxiredoxin q
isotig09473	46	3	10	PREDICTED: uncharacterized protein LOC101245406 [Solanum lycopersicum]	protein
isotig06267	46	4	20	PREDICTED: uncharacterized protein LOC101248227 [Solanum lycopersicum]	light harvesting-like protein 3
isotig08704	46	6	14	PREDICTED: 29 kDa ribonucleoprotein, chloroplastic-like [Solanum lycopersicum]	29 kda chloroplastic-like
isotig02349	46	7	8	PREDICTED: probable purine permease 9-like [Solanum lycopersicum]	probable purine permease 9-like
isotig03320	46	13	1	PREDICTED: polyphenol oxidase E, chloroplastic-like isoform 1 [Solanum lycopersicum]	polyphenol oxidase
isotig01644	47	0	2	PREDICTED: uncharacterized protein LOC101255121 [Solanum lycopersicum]	uncharacterized loc101210548
isotig08322	47	0	5	PREDICTED: N-acylneuraminate-9-phosphatase [Solanum lycopersicum]	haloacid dehalogenase-like hydrolase domain-containing protein 3-like
isotig00500	47	14	9	PREDICTED: dihydroflavonol-4-reductase-like [Solanum lycopersicum]	anthocyanidin reductase-like
isotig11775	47	47	7	PREDICTED: L-ascorbate oxidase homolog [Solanum lycopersicum]	l-ascorbate oxidase homolog
isotig01262	47	55	173	probable phospholipid hydroperoxide glutathione peroxidase [Solanum lycopersicum]	glutathione peroxidase
isotig00293	47	119	92	PREDICTED: copper transporter 5-like [Solanum lycopersicum]	copper transporter
isotig02794	47	127	124	PREDICTED: uncharacterized protein LOC101251606 isoform 2 [Solanum lycopersicum]	n-rich protein
isotig00294	47	1283	1237	DES_SOLTURecName: Full=9-divinyl ether synthase; Short=StDES; AltName: Full=Colneleate synthase; AltName: Full=Cytochrome P450 74D2	subtilisin-like protease-like
isotig09376	48	0	0	PREDICTED: polyneuridine-aldehyde esterase-like [Solanum lycopersicum]	polyneuridine-aldehyde esterase-like
isotig01112	48	0	4	PREDICTED: uncharacterized protein LOC101248173 [Solanum lycopersicum]	ultraviolet-b-repressible protein
isotig02310	48	1	10	PREDICTED: translation initiation factor IF-2, chloroplastic-like [Solanum lycopersicum]	translation initiation factor if- chloroplastic-like
isotig05552	48	4	7	PREDICTED: DEAD-box ATP-dependent RNA helicase 3, chloroplastic-like [Solanum lycopersicum]	dead-box atp-dependent rna helicase chloroplastic-like
isotig04949	48	6	2	PREDICTED: uncharacterized protein LOC100248068 [Vitis vinifera]	agglutinin-like protein isoform 1
isotig09083	48	7	13	PREDICTED: cinnamoyl-CoA reductase 1-like [Solanum lycopersicum]	cinnamoyl- reductase
isotig02073	48	61	107	PREDICTED: carbonic anhydrase, chloroplastic isoform 1 [Solanum lycopersicum]	carbonic anhydrase
isotig00081	48	183	80	PREDICTED: phospholipid:diacylglycerol acyltransferase 1-like [Solanum lycopersicum]	phospholipid:diacylglycerol acyltransferase 1-like
isotig08827	49	0	0	PREDICTED: acetylajmalan esterase-like [Solanum lycopersicum]	acetylajmalan esterase-like
isotig10808	49	0	8	PREDICTED: uncharacterized oxidoreductase At1g06690, chloroplastic-like [Solanum lycopersicum]	aryl-alcohol dehydrogenase -like
isotig02275	49	1	5	PREDICTED: heme-binding protein 2-like [Solanum lycopersicum]	heme-binding protein 2-like
isotig00652	49	5	18	PREDICTED: putative nuclease HARBI1-like [Solanum lycopersicum]	nuclease harbi1-like
isotig09140	49	12	21	involved in inorganic sulfate assimilation [Solanum lycopersicum]	sodium pyruvate cotransporter chloroplastic-like
isotig03661	49	183	88	PREDICTED: ATP synthase subunit O, mitochondrial-like [Solanum lycopersicum]	oligomycin sensitivity conferring protein
isotig09435	50	1	4	PREDICTED: uncharacterized protein LOC101263285 [Solanum lycopersicum]	protein isoform 1
contig12767	50	5	15	unknown [Solanum tuberosum]	unknown
isotig01055	50	10	60	PREDICTED: probable glutathione S-transferase-like [Solanum lycopersicum]	probable glutathione s-transferase-like
isotig07179	50	12	16	PREDICTED: 50S ribosomal protein L3, chloroplastic-like [Solanum lycopersicum]	50s ribosomal protein chloroplastic-like
isotig10278	50	26	3	PREDICTED: acid phosphatase 1-like [Solanum lycopersicum]	acid phosphatase 1-like
isotig00365	50	128	89	PREDICTED: cytochrome P450 750A1-like [Solanum lycopersicum]	cytochrome p450
isotig01260	50	169	78	PREDICTED: lignin-forming anionic peroxidase-like [Solanum lycopersicum]	peroxidase
isotig07246	50	263	19	farnesyl pyrophosphate synthase [Solanum lycopersicum]	farnesyl diphosphate synthase
isotig03742	51	0	0	PREDICTED: uncharacterized protein LOC101254510 [Solanum lycopersicum]	at1g32080 f3c3_12
isotig01690	51	1	2	CONSTANS-like protein [Solanum lycopersicum]	zinc finger protein constans-like 5-like
isotig08190	51	1	2	PREDICTED: uncharacterized protein ycf39-like isoform 2 [Solanum lycopersicum]	nadph-dependent reductase
isotig00518	51	11	18	PREDICTED: probable LRR receptor-like serine/threonine-protein kinase At4g08850-like [Solanum lycopersicum]	probable lrr receptor-like serine threonine-protein kinase at4g08850-like
isotig02559	51	130	166	PREDICTED: pathogenesis-related protein STH-2-like [Solanum lycopersicum]	pathogenesis-related protein 10
isotig09608	52	0	2	PREDICTED: protochlorophyllide-dependent translocon component 52, chloroplastic-like [Solanum lycopersicum]	protochlorophyllide-dependent translocon component chloroplastic-like
isotig08413	52	28	10	PREDICTED: katanin p60 ATPase-containing subunit A-like 2-like isoform 2 [Solanum lycopersicum]	katanin p60 atpase-containing subunit a-like 2-like
isotig03315	52	97	25	PREDICTED: S-adenosylmethionine synthase 2-like [Solanum lycopersicum]	s-adenosylmethionine synthase 2-like
isotig07681	53	0	6	PREDICTED: 1,2-dihydroxy-3-keto-5-methylthiopentene dioxygenase 1-like [Solanum lycopersicum]	-dihydroxy-3-keto-5-methylthiopentene dioxygenase 1-like
isotig07897	53	4	10	PREDICTED: omega-6 fatty acid desaturase, chloroplastic-like [Solanum lycopersicum]	chloroplast omega-6 fatty acid desaturase
isotig10393	53	6	9	PREDICTED: ferredoxin-dependent glutamate synthase 1, chloroplastic-like [Solanum lycopersicum]	ferredoxin-dependent glutamate synthase chloroplastic-like
isotig04473	53	9	25	PREDICTED: uncharacterized protein LOC101257426 isoform 1 [Solanum lycopersicum]	senescence-associated protein
isotig05921	53	17	9	PREDICTED: protein SPIRAL1-like 1-like [Solanum lycopersicum]	protein spiral1-like2
isotig03076	53	31	9	PREDICTED: uncharacterized protein LOC101263823 [Solanum lycopersicum]	o-fucosyltransferase family protein
isotig04958	53	33	6	PREDICTED: protein COBRA-like [Solanum lycopersicum]	protein cobra-like
isotig08976	54	1	0	yfe37 protein [Solanum lycopersicum]	3-beta hydroxysteroid dehydrogenase
isotig06179	54	2	11	PREDICTED: uncharacterized protein LOC101250638 isoform 1 [Solanum lycopersicum]	cytochrome p450 isoform 2
isotig00549	54	86	126	PREDICTED: uncharacterized protein LOC101246217 isoform 1 [Solanum lycopersicum]	nsp-interacting isoform 3
isotig01564	54	284	460	glucan endo-1,3-beta-glucosidase A precursor [Solanum lycopersicum]	3)-beta-glucan endohydrolase short=(1-
isotig08153	55	0	0	PREDICTED: phosphoenolpyruvate/phosphate translocator 2, chloroplastic-like [Solanum lycopersicum]	phosphoenolpyruvate phosphate translocator chloroplastic-like
isotig05093	55	2	3	1-aminocyclopropane-1-carboxylate oxidase [Solanum lycopersicum]	1-aminocyclopropane-1-carboxylate oxidase
isotig03080	55	2	9	PREDICTED: nitrate transporter 1.7-like [Solanum lycopersicum]	nitrate transporter -like
isotig08796	55	3	6	PREDICTED: uncharacterized protein LOC101262831 isoform 1 [Solanum lycopersicum]	glyoxalase bleomycin resistance protein dioxygenase
isotig08676	55	4	16	PREDICTED: probable lactoylglutathione lyase, chloroplast-like [Solanum lycopersicum]	probable lactoylglutathione chloroplast-like
isotig04316	55	6	7	PREDICTED: uncharacterized protein LOC101268799 [Solanum lycopersicum]	PREDICTED: uncharacterized protein LOC101268799
isotig08354	55	7	14	PREDICTED: probable plastid-lipid-associated protein 8, chloroplastic-like [Solanum lycopersicum]	probable plastid-lipid-associated protein chloroplastic-like
isotig00658	55	1537	529	formate dehydrogenase [Solanum lycopersicum]	formate dehydrogenase
isotig08611	56	0	3	lectin [Solanum lycopersicum]	chitin-binding lectin precursor
isotig04859	56	1	0	PREDICTED: probable peptide transporter At1g52190-like [Solanum lycopersicum]	probable peptide transporter at1g52190-like
isotig05130	56	1	2	PREDICTED: phosphoglycolate phosphatase-like [Solanum lycopersicum]	phosphoglycolate phosphatase-like
isotig05934	56	3	3	PREDICTED: pentatricopeptide repeat-containing protein At1g05670, mitochondrial-like [Solanum lycopersicum]	glutathione s-transferase u17
isotig09381	56	5	19	CER6 [Solanum tuberosum]	3-ketoacyl- synthase 6-like
isotig00626	56	7	14	PREDICTED: GDP-mannose-dependent alpha-mannosyltransferase-like [Solanum lycopersicum]	gdp-mannose-dependent alpha-mannosyltransferase-like
isotig04047	56	8	13	PREDICTED: uncharacterized protein LOC101055524 [Solanum lycopersicum]	seed maturation-like protein
isotig04057	56	14	14	PREDICTED: transcription factor MYB1R1-like [Solanum lycopersicum]	transcription factor myb1r1-like
isotig04070	56	16	10	PREDICTED: nitrate transporter 1.1-like [Solanum lycopersicum]	nitrate transporter -like
isotig02973	56	22	11	PREDICTED: glyceraldehyde-3-phosphate dehydrogenase, cytosolic-like [Solanum lycopersicum]	glyceraldehyde 3-phosphate dehydrogenase
isotig02791	56	101	194	isocitrate lyase [Solanum lycopersicum]	isocitrate lyase
isotig04494	56	226	70	PREDICTED: aquaporin TIP2-1 [Solanum lycopersicum]	tonoplast d-type intrinsic protein
isotig06351	57	1	1	beta-glucosidase 01 precursor [Solanum lycopersicum]	beta-glucosidase 12-like isoform 1
isotig02385	57	3	8	PREDICTED: short-chain dehydrogenase TIC 32, chloroplastic-like [Solanum lycopersicum]	short-chain dehydrogenase tic chloroplastic-like
isotig09048	57	5	19	PREDICTED: uncharacterized oxidoreductase At1g06690, chloroplastic-like [Solanum lycopersicum]	uncharacterized oxidoreductase chloroplastic-like
isotig07279	57	5	23	PREDICTED: uncharacterized protein LOC101245045 [Solanum lycopersicum]	PREDICTED: uncharacterized protein LOC101245045
isotig02423	57	15	33	PREDICTED: glyoxylate/hydroxypyruvate reductase A HPR2-like [Solanum lycopersicum]	hydroxyphenylpyruvate reductase
isotig01441	57	16	20	auxin efflux facilitator SlPIN4 [Solanum lycopersicum]	auxin efflux carrier component
isotig01935	58	5	40	phytophthora-inhibited protease 1 [Solanum lycopersicum]	cysteine
isotig05384	58	8	10	PREDICTED: 30S ribosomal protein S1, chloroplastic-like [Solanum lycopersicum]	30s ribosomal protein chloroplastic-like
isotig07393	58	16	21	PREDICTED: 28 kDa ribonucleoprotein, chloroplastic-like [Solanum lycopersicum]	31 kda chloroplastic-like
isotig04311	58	127	90	PREDICTED: V-type proton ATPase 16 kDa proteolipid subunit c2-like isoform 1 [Solanum lycopersicum]	protein
isotig04102	58	151	58	PREDICTED: phosphoenolpyruvate carboxylase, housekeeping isozyme-like [Solanum lycopersicum]	phosphoenolpyruvate carboxylase
isotig00705	58	772	324	PREDICTED: 6-phosphogluconate dehydrogenase, decarboxylating 3-like isoform 1 [Solanum lycopersicum]	6-phosphogluconate dehydrogenase family protein isoform 1
isotig08774	59	1	9	PREDICTED: 50S ribosomal protein L12, chloroplastic-like [Solanum lycopersicum]	50s ribosomal protein chloroplastic-like
isotig08998	59	7	1	xyloglucan endotransglycosylase LeXET2 precursor [Solanum lycopersicum]	xyloglucan endotransglycosylase hydrolase
isotig07095	59	19	12	GDP-mannose pyrophosphorylase [Solanum lycopersicum]	gdp-d-mannose pyrophosphorylase
isotig01321	59	19	87	PREDICTED: rhodanese-like domain-containing protein 15, chloroplastic-like isoform 1 [Solanum lycopersicum]	senescence-associated protein
isotig11914	60	0	2	PREDICTED: protein SRG1-like [Solanum lycopersicum]	protein srg1-like
isotig11849	60	2	0	PREDICTED: protein CbbY-like [Solanum lycopersicum]	haloacid dehalogenase-like hydrolase superfamily protein
isotig08111	60	6	6	PREDICTED: uncharacterized protein LOC101255233 [Solanum lycopersicum]	thioredoxin family protein
isotig08335	60	7	17	PREDICTED: uncharacterized protein LOC101261409 [Solanum lycopersicum]	PREDICTED: uncharacterized protein LOC101261409
isotig06805	60	8	28	PREDICTED: unknown protein DS12 from 2D-PAGE of leaf, chloroplastic-like [Solanum lycopersicum]	amino acid binding
isotig03021	60	10	21	PREDICTED: probable carboxylesterase 17-like isoform 1 [Solanum lycopersicum]	probable carboxylesterase 6-like
isotig01122	60	39	7	PREDICTED: uncharacterized protein LOC101246614 [Solanum lycopersicum]	glucan endo- -beta-glucosidase-like protein
isotig06521	60	345	51	pectinesterase/pectinesterase inhibitor U1 precursor [Solanum lycopersicum]	pectin methylesterase
isotig11874	61	0	0	PREDICTED: glucose-6-phosphate/phosphate translocator 2, chloroplastic-like [Solanum lycopersicum]	glucose-6-phosphate phosphate translocator 2
isotig11908	61	0	1	PREDICTED: calvin cycle protein CP12-2, chloroplastic-like [Solanum lycopersicum]	calvin cycle protein cp12- chloroplastic-like
isotig06469	61	5	1	PREDICTED: early nodulin-like protein 2-like [Solanum lycopersicum]	ct099
contig07978	61	8	15	PREDICTED: CRAL-TRIO domain-containing protein C23B6.04c-like [Solanum lycopersicum]	sec14p-like phosphatidylinositol transfer family protein isoform 1
isotig08436	61	11	11	PREDICTED: elongation factor TuA, chloroplastic-like [Solanum lycopersicum]	elongation factor chloroplastic-like
isotig08333	61	98	29	PREDICTED: probable UDP-glucose 6-dehydrogenase 1-like [Solanum lycopersicum]	udp-glucose 6-dehydrogenase-like
isotig04183	61	133	92	triose phosphate isomerase cytosolic isoform-like [Solanum tuberosum]	triosephosphate cytosolic
isotig04262	61	169	86	PREDICTED: endoplasmin homolog [Solanum lycopersicum]	endoplasmin homolog
isotig02722	61	345	166	luminal-binding protein precursor [Solanum lycopersicum]	luminal-binding protein 5-like
isotig09831	62	59	12	omega-3 fatty acid desaturase [Solanum lycopersicum]	omega-3 fatty acid desaturase
contig06964	62	224	112	PREDICTED: protein transport protein Sec61 subunit alpha-like [Solanum lycopersicum]	protein transport protein sec61 subunit alpha-like
isotig00871	62	308	166	PREDICTED: aconitate hydratase, cytoplasmic-like [Solanum lycopersicum]	aconitate cytoplasmic-like
isotig03356	63	0	0	PREDICTED: tetrapyrrole-binding protein, chloroplastic-like [Solanum lycopersicum]	tetrapyrrole-binding chloroplastic-like
isotig01580	63	0	2	PREDICTED: photosystem I reaction center subunit VI, chloroplastic-like [Solanum lycopersicum]	photosystem i psah protein
isotig06753	63	0	2	PREDICTED: uncharacterized protein LOC101268200 [Solanum lycopersicum]	chaperone protein dnaj
isotig03126	63	2	3	PREDICTED: photosystem II 5 kDa protein, chloroplastic-like [Solanum lycopersicum]	photosystem ii 5 kda protein
isotig06631	63	16	0	PREDICTED: annexin D4-like [Solanum lycopersicum]	annexin d4-like
isotig01130	63	27	17	PREDICTED: bidirectional sugar transporter SWEET12-like [Solanum lycopersicum]	bidirectional sugar transporter sweet10-like
isotig06468	64	0	2	PREDICTED: protochlorophyllide reductase A, chloroplastic [Solanum lycopersicum]	protochlorophyllide chloroplastic-like
isotig04173	64	1	2	PREDICTED: cytochrome P450 83B1-like [Solanum lycopersicum]	cytochrome p450 83b1-like
isotig01466	64	14	16	PREDICTED: zinc finger protein CONSTANS-LIKE 4-like [Solanum lycopersicum]	zinc finger protein constans-like 4-like
isotig11759	64	15	16	PREDICTED: UPF0051 protein ABCI8, chloroplastic-like isoform 2 [Solanum lycopersicum]	upf0051 protein chloroplastic-like
isotig07003	64	85	166	Os02g0161900 [Oryza sativa Japonica Group]	polyubiquitin
isotig02628	64	141	248	Mitochondrial protein, putative [Medicago truncatula]	udp-glycosyltransferase 86a1-like
isotig00281	64	409	2734	pathogenesis-related protein PR-4 type [Sambucus nigra]	pathogenesis-related protein p2-like
isotig02014	65	6	1	PREDICTED: uncharacterized protein LOC101256756 isoform 1 [Solanum lycopersicum]	at5g08050 f13g24_250
isotig09911	65	6	5	PREDICTED: mitochondrial carnitine/acylcarnitine carrier-like protein-like isoform 1 [Solanum lycopersicum]	mitochondrial carnitine acylcarnitine carrier-like isoform 1
isotig10617	65	6	16	PREDICTED: thioredoxin M4, chloroplastic-like [Solanum lycopersicum]	thioredoxin chloroplastic-like
isotig04281	65	213	189	rieske iron-sulfur protein-like [Solanum tuberosum]	rieske iron-sulfur protein
isotig11275	66	0	1	PREDICTED: uncharacterized protein sll0005-like [Solanum lycopersicum]	abc1 family protein
isotig10878	66	6	7	PREDICTED: carboxyl-terminal-processing protease-like [Solanum lycopersicum]	carboxyl-terminal-processing protease-like
isotig08203	66	7	5	PREDICTED: GTP-binding protein TypA/BipA homolog [Solanum lycopersicum]	gtp-binding protein homolog
isotig00349	66	13	2	PREDICTED: MLP-like protein 28-like isoform 1 [Vitis vinifera]	major latex
isotig07223	66	15	12	PREDICTED: solanesyl diphosphate synthase 1-like [Solanum lycopersicum]	solanesyl diphosphate synthase 1-like
isotig01434	66	43	9	PREDICTED: transcription factor MYC2-like [Solanum lycopersicum]	transcription factor myc2-like
isotig04317	66	94	163	PREDICTED: 24-methylenesterol C-methyltransferase 2-like [Solanum lycopersicum]	24-methylenesterol c-methyltransferase 2-like
isotig10155	67	2	2	PREDICTED: photosystem II reaction center W protein, chloroplastic-like [Solanum lycopersicum]	photosystem ii reaction center w chloroplastic-like
isotig07467	67	4	5	PREDICTED: photosystem II core complex proteins psbY, chloroplastic-like [Solanum lycopersicum]	photosystem ii core complex proteins chloroplastic-like
isotig04246	67	28	13	PREDICTED: benzyl alcohol O-benzoyltransferase-like [Solanum lycopersicum]	benzyl alcohol o-benzoyltransferase-like
isotig01026	67	34	10	PREDICTED: 3-hydroxyisobutyryl-CoA hydrolase 1-like [Solanum lycopersicum]	3-hydroxyisobutyryl- hydrolase 1-like
isotig01365	67	74	13	amino acid transporter [Solanum lycopersicum]	amino acid permease
isotig00397	67	108	40	PREDICTED: protein transport protein SEC23-like [Solanum lycopersicum]	protein transport protein sec23-like
isotig06225	68	5	0	PREDICTED: phosphomethylpyrimidine synthase, chloroplastic-like [Solanum lycopersicum]	phosphomethylpyrimidine chloroplastic-like
isotig07266	69	2	5	mRNA binding protein precursor [Solanum lycopersicum]	mrna-binding protein
isotig03228	69	18	22	1-deoxy-D-xylulose-5-phosphate reductoisomerase [Solanum lycopersicum]	1-deoxy-d-xylulose 5-phosphate reductoisomerase
isotig07077	69	21	42	nuclear RNA binding protein [Solanum tuberosum]	hyaluronan mrna binding family isoform 1
isotig08485	69	26	21	GDP-mannose 3',5'-epimerase [Solanum pennellii]	gdp-mannose 3 -epimerase
isotig08318	69	37	2	linoleate 9S-lipoxygenase A [Solanum lycopersicum]	lipoxygenase
isotig02964	69	130	133	PREDICTED: membrane steroid-binding protein 2-like [Solanum lycopersicum]	membrane steroid-binding protein 2-like
isotig01904	69	143	274	enolase [Solanum lycopersicum]	enolase
isotig11153	70	0	7	PREDICTED: uncharacterized protein LOC101267576 [Solanum lycopersicum]	rieske domain containing expressed
isotig00889	70	10	31	PREDICTED: glycine-rich RNA-binding protein-like isoform 3 [Solanum lycopersicum]	rna-binding glycine-rich protein
isotig02606	70	105	142	PREDICTED: proline dehydrogenase 2, mitochondrial [Solanum lycopersicum]	proline dehydrogenase mitochondrial-like
isotig01874	71	153	206	PREDICTED: pyruvate kinase, cytosolic isozyme-like [Solanum lycopersicum]	pyruvate cytosolic isozyme-like
isotig06320	72	0	3	PREDICTED: PGR5-like protein 1A, chloroplastic-like [Solanum lycopersicum]	pgr5-like protein chloroplastic-like
isotig03211	72	1	3	PREDICTED: photosystem I reaction center subunit psaK, chloroplastic-like isoform 1 [Solanum lycopersicum]	photosystem i reaction center subunit x psak
isotig02156	72	11	57	PREDICTED: NAD(P)H:quinone oxidoreductase-like [Solanum lycopersicum]	nadph:quinone oxidoreductase
isotig04179	72	13	22	PREDICTED: protein argonaute 4-like [Solanum lycopersicum]	protein argonaute 4-like
isotig05206	72	32	21	PREDICTED: actin-97-like [Solanum lycopersicum]	actin 4
isotig00544	72	147	28	PREDICTED: uncharacterized protein LOC101261288 [Solanum lycopersicum]	ethanolamine-phosphate cytidylyltransferase-like
isotig06925	73	0	0	PREDICTED: salicylate O-methyltransferase-like [Solanum lycopersicum]	s-adenosyl-l-methionine:benzoic acid salicylic acid carboxyl methyltransferase
isotig02163	73	16	52	superoxide dismutase [Fe] [Solanum lycopersicum]	superoxide dismutase
isotig03452	74	1	7	PREDICTED: BTB/POZ and TAZ domain-containing protein 2-like [Solanum lycopersicum]	btb poz and taz domain-containing protein 1-like
isotig06221	74	11	5	PREDICTED: uncharacterized protein At1g04910-like [Solanum lycopersicum]	duf246 domain-containing protein at1g04910-like
isotig11480	74	156	237	Hop-interacting protein THI113 [Solanum lycopersicum]	hydroxyproline-rich glycoprotein family isoform 2
isotig02333	74	225	144	PREDICTED: 4-coumarate--CoA ligase-like 10-like [Solanum lycopersicum]	4-coumarate- ligase-like protein
isotig10979	75	11	10	PREDICTED: uncharacterized protein LOC101248132 isoform 2 [Solanum lycopersicum]	tpr domain protein
isotig07311	75	18	40	PREDICTED: uncharacterized protein LOC101261737 [Solanum lycopersicum]	alpha beta-hydrolases superfamily protein
isotig01863	75	22	19	PREDICTED: plastid lipid-associated protein 3, chloroplastic-like [Solanum lycopersicum]	plastid lipid-associated protein chloroplastic-like
isotig02366	76	0	0	PREDICTED: chlorophyll a-b binding protein 1B, chloroplastic-like isoform 1 [Solanum lycopersicum]	light harvesting chlorophyll a b-binding protein
isotig07373	76	1	4	PREDICTED: DNA-binding protein SMUBP-2-like [Solanum lycopersicum]	dna-binding protein smubp-2-like
isotig09210	76	26	62	histone H1 [Solanum lycopersicum]	histone h1
isotig05406	76	161	356	PREDICTED: glutamine synthetase [Solanum lycopersicum]	glutamine synthetase
isotig02974	76	212	418	PREDICTED: peroxisomal (S)-2-hydroxy-acid oxidase GLO5 isoform 1 [Solanum lycopersicum]	aldolase-type tim barrel family protein isoform 1
isotig08833	77	0	0	PREDICTED: chlorophyll a-b binding protein 8, chloroplastic-like [Solanum lycopersicum]	psi type iii chlorophyll a b-binding protein
isotig06633	77	1	0	PREDICTED: auxin-responsive protein IAA14 isoform 1 [Solanum lycopersicum]	auxin-responsive protein iaa14-like
isotig03102	77	143	150	PREDICTED: cell division cycle protein 48 homolog [Solanum lycopersicum]	cell division cycle protein 48 homolog
isotig01497	77	192	3	PREDICTED: trans-resveratrol di-O-methyltransferase-like [Solanum lycopersicum]	trans-resveratrol di-o-methyltransferase-like
isotig00775	78	8	22	malate dehydrogenase [Solanum lycopersicum]	malate dehydrogenase
isotig06873	78	28	67	PREDICTED: peptide methionine sulfoxide reductase-like [Solanum lycopersicum]	peptide methionine sulfoxide reductase-like
isotig09881	78	183	127	PREDICTED: omega-6 fatty acid desaturase, endoplasmic reticulum isozyme 2-like isoform 1 [Solanum lycopersicum]	fatty acid desaturase
isotig03354	79	2	3	PREDICTED: uncharacterized protein LOC101256427 [Solanum lycopersicum]	cytochrome p450 isoform 2
isotig07788	79	6	18	PREDICTED: protein ASPARTIC PROTEASE IN GUARD CELL 1-like [Solanum lycopersicum]	aspartic proteinase nepenthesin-2-like
isotig02204	80	0	1	PREDICTED: uncharacterized protein LOC101258710 [Solanum lycopersicum]	iq calmodulin-binding motif family protein
contig06223	80	21	17	NADP-dependent malic enzyme, chloroplastic [Solanum lycopersicum]	nadp-dependent malic enzyme
isotig01095	80	127	53	PREDICTED: transmembrane 9 superfamily member 4-like [Solanum lycopersicum]	transmembrane 9 superfamily member 4-like
isotig08638	81	7	30	PREDICTED: inner membrane protein PPF-1, chloroplastic-like [Solanum lycopersicum]	inner membrane protein ppf- chloroplastic-like
isotig04160	81	142	363	PREDICTED: uncharacterized protein LOC101245530 [Solanum lycopersicum]	hydrogen peroxide-induced 1
contig06121	82	1	6	PREDICTED: uncharacterized protein At4g01150, chloroplastic-like isoform 2 [Solanum lycopersicum]	thylakoid membrane phosphoprotein 14 chloroplast
isotig05679	82	3	15	fructokinase 2-like protein [Solanum tuberosum]	salt tolerance
isotig04319	82	7	2	PREDICTED: 3-hydroxy-3-methylglutaryl-coenzyme A reductase 1 [Solanum lycopersicum]	3-hydroxy-3-methylglutaryl coenzyme a reductase
isotig08768	82	9	33	PREDICTED: S-adenosylmethionine synthase 2-like isoform 1 [Solanum lycopersicum]	s-adenosyl-l-methionine synthetase
isotig09470	82	30	27	PREDICTED: aminopeptidase N-like [Solanum lycopersicum]	aminopeptidase n-like
isotig08459	83	9	11	DWARF1/DIMINUTO [Solanum lycopersicum]	delta -sterol reductase-like
isotig00645	83	34	27	PREDICTED: F-box protein PP2-A13-like [Solanum lycopersicum]	f-box protein pp2-a12-like
isotig08497	83	186	70	unknown [Solanum tuberosum]	phosphoglycerate cytosolic-like
isotig06086	84	0	0	PREDICTED: zeatin O-glucosyltransferase-like [Solanum lycopersicum]	zeatin o-glucosyltransferase-like
isotig07477	84	1	1	CB2G_SOLLCRecName: Full=Chlorophyll a-b binding protein 3C, chloroplastic; AltName: Full=LHCII type I CAB-3C; Short=LHCP; Flags: Precursor	light harvesting chlorophyll a b-binding protein
isotig00789	84	4	2	PREDICTED: auxin-responsive protein IAA16 [Solanum lycopersicum]	indoleacetic acid-induced protein 16
isotig06501	84	6	19	PREDICTED: HMG1/2-like protein-like isoform 2 [Solanum lycopersicum]	high mobility group b3 protein
contig07726	84	11	11	PREDICTED: ATP-dependent zinc metalloprotease FTSH 2, chloroplastic-like [Solanum lycopersicum]	atp-dependent zinc metalloprotease ftsh chloroplastic-like
isotig08769	85	0	1	PREDICTED: auxin-binding protein ABP19a-like [Solanum lycopersicum]	auxin-binding protein abp19a-like
isotig10569	85	16	24	PREDICTED: pyruvate, phosphate dikinase, chloroplastic-like [Solanum lycopersicum]	phosphate dikinase 1
isotig07737	85	26	15	PREDICTED: uncharacterized protein LOC101249675 [Solanum lycopersicum]	sulfite exporter family protein
isotig04229	85	41	20	14-3-3 protein [Solanum tuberosum]	14-3-3 protein
isotig04247	86	6	5	PREDICTED: uncharacterized protein LOC101254783 [Solanum lycopersicum]	PREDICTED: uncharacterized protein LOC101254783
isotig03430	86	6	8	PREDICTED: probable 3-beta-hydroxysteroid-Delta(8),Delta(7)-isomerase-like [Solanum lycopersicum]	probable 3-beta-hydroxysteroid-delta -isomerase-like
isotig04961	86	17	12	PREDICTED: 2-Cys peroxiredoxin BAS1-like, chloroplastic-like [Solanum lycopersicum]	2-cys peroxiredoxin
isotig01648	86	25	60	unknown [Solanum tuberosum]	nuclear transcription factor y subunit c-9 isoform 1
isotig03834	87	55	146	PREDICTED: eukaryotic translation initiation factor 1A-like [Solanum lycopersicum]	eukaryotic translation initiation factor 1a
isotig02857	87	252	351	PREDICTED: cytochrome P450 71D9-like [Cicer arietinum]	cytochrome p450
isotig03060	88	141	166	Bax inhibitor [Solanum lycopersicum]	bax inhibitor 1
isotig05640	89	13	11	PREDICTED: presequence protease 1, chloroplastic/mitochondrial-like [Solanum lycopersicum]	presequence protease chloroplastic mitochondrial-like
isotig08577	89	234	52	PREDICTED: pollen-specific protein C13-like [Solanum lycopersicum]	pollen-specific protein c13-like
isotig08399	89	503	401	calnexin-like protein precursor [Solanum lycopersicum]	calnexin 1
isotig03291	90	1	0	PREDICTED: benzyl alcohol O-benzoyltransferase-like [Solanum lycopersicum]	benzyl alcohol o-benzoyltransferase
isotig04549	90	2	28	PREDICTED: 50S ribosomal protein L1, chloroplastic-like [Solanum lycopersicum]	50s ribosomal protein chloroplastic-like
isotig08640	90	31	63	PREDICTED: B2 protein-like isoform 1 [Solanum lycopersicum]	b2
isotig02751	90	122	171	PREDICTED: aspartic proteinase A1-like isoform 1 [Solanum lycopersicum]	aspartic proteinase
isotig01244	90	218	248	PREDICTED: putative quinone-oxidoreductase homolog, chloroplastic-like [Solanum lycopersicum]	quinone-oxidoreductase chloroplastic-like
isotig00087	90	330	3223	PREDICTED: cannabidiolic acid synthase-like [Solanum lycopersicum]	protein
isotig08942	91	61	4	NLTP2_SOLPNRecName: Full=Non-specific lipid-transfer protein 2; Short=LTP 2; AltName: Full=LpLTP2; Flags: Precursor	non-specific lipid transfer protein
isotig06297	92	0	0	PREDICTED: uncharacterized protein LOC101254950 isoform 1 [Solanum lycopersicum]	proline-rich protein 4-like
isotig00989	92	162	228	PREDICTED: proteasome subunit alpha type-4-like isoform 1 [Solanum lycopersicum]	proteasome subunit alpha type-4-like
isotig06597	93	0	8	PREDICTED: uncharacterized protein LOC101259747 [Solanum lycopersicum]	ultraviolet-b-repressible protein
isotig06640	93	8	9	PREDICTED: CASP-like protein RCOM_1206790-like [Solanum lycopersicum]	casp-like protein rcom_1206790-like
isotig02312	93	8	10	PREDICTED: protease Do-like 1, chloroplastic-like [Solanum lycopersicum]	protease do-like chloroplastic-like
isotig09861	93	16	21	PREDICTED: ATP-dependent Clp protease proteolytic subunit-related protein 1, chloroplastic-like [Solanum lycopersicum]	atp-dependent clp protease proteolytic subunit-related protein chloroplastic-like
isotig02814	93	45	32	PREDICTED: ruBisCO large subunit-binding protein subunit alpha, chloroplastic-like [Solanum lycopersicum]	ru large subunit-binding protein subunit chloroplastic-like
isotig04792	94	10	17	GDP-mannose 3',5'-epimerase [Solanum lycopersicum]	gdp-mannose 3 -epimerase
isotig05303	96	5	4	PREDICTED: endoglucanase 25-like [Solanum lycopersicum]	endo- -beta-glucanase
isotig01488	96	31	14	PREDICTED: probable polyamine oxidase 2-like [Solanum lycopersicum]	probable polyamine oxidase 2-like
isotig11309	96	40	19	beta-tubulin [Solanum lycopersicum]	tubulin beta-1 chain
isotig01959	96	262	122	PREDICTED: uncharacterized protein LOC101268808 [Solanum lycopersicum]	exordium like 2
isotig02680	97	770	100	PREDICTED: ATP-citrate synthase alpha chain protein 2-like [Solanum lycopersicum]	atp-citrate synthase alpha chain protein 1-like
isotig03057	98	7	19	PREDICTED: glycine cleavage system H protein, mitochondrial-like [Solanum lycopersicum]	precursor of carboxylase h-protein glycine decarboxylase complex
isotig01768	99	1	1	PREDICTED: probable peptide transporter At1g52190-like [Solanum lycopersicum]	probable peptide transporter at1g52190-like
isotig08467	99	38	10	dehydroascorbate reductase-like protein [Solanum tuberosum]	dehydroascorbate reductase
isotig01601	99	62	37	jasmonate ZIM-domain protein 3 [Solanum lycopersicum]	jasmonate zim-domain protein 3
isotig00207	99	3102	2660	PREDICTED: 40S ribosomal protein SA-like [Solanum lycopersicum]	40s ribosomal protein sa-like
isotig03353	100	5	6	PREDICTED: thioredoxin M-type, chloroplastic-like [Solanum lycopersicum]	thioredoxin chloroplastic-like
isotig04165	100	191	202	PREDICTED: probable 26S proteasome non-ATPase regulatory subunit 7-like [Solanum lycopersicum]	probable 26s proteasome non-atpase regulatory subunit 7-like
isotig10835	101	6	15	uncharacterized protein LOC543930 [Solanum lycopersicum]	proline-rich family protein
isotig06329	101	68	22	PREDICTED: serine hydroxymethyltransferase 1-like [Solanum lycopersicum]	serine hydroxymethyltransferase
isotig05317	101	98	29	PREDICTED: calreticulin-3-like isoform 1 [Solanum lycopersicum]	calreticulin-3-like isoform x1
isotig03442	103	34	10	allene oxide cyclase [Solanum lycopersicum]	allene oxide cyclase
isotig04159	104	18	24	PREDICTED: 29 kDa ribonucleoprotein A, chloroplastic-like [Solanum lycopersicum]	rna-binding protein
isotig05570	104	81	151	PREDICTED: thioredoxin H-type 1-like [Solanum lycopersicum]	thioredoxin h-type
isotig04239	104	236	113	PREDICTED: ATP synthase subunit beta, mitochondrial-like [Solanum lycopersicum]	atp synthase subunit mitochondrial-like
isotig04440	105	12	31	PREDICTED: uncharacterized protein LOC101260209 isoform 2 [Solanum lycopersicum]	post-illumination chlorophyll fluorescence increase protein
isotig11589	105	21	38	PREDICTED: probable allantoinase 1-like isoform 1 [Solanum lycopersicum]	probable allantoinase 1-like
isotig07602	106	1	4	PREDICTED: glyceraldehyde-3-phosphate dehydrogenase B, chloroplastic-like [Solanum lycopersicum]	glyceraldehyde-3-phosphate dehydrogenase chloroplastic-like
isotig10342	106	1	9	chloroplast sedoheptulose-1,7-bisphosphatase [Solanum lycopersicum]	sedoheptulose- - chloroplastic-like
isotig00028	106	487	200	PREDICTED: 2-oxoglutarate dehydrogenase, mitochondrial-like [Solanum lycopersicum]	2-oxoglutarate mitochondrial-like
isotig10815	107	0	0	SSG1_SOLTURecName: Full=Granule-bound starch synthase 1, chloroplastic/amyloplastic; AltName: Full=Granule-bound starch synthase I; Short=GBSS-I; Flags: Precursor	granule-bound starch synthase i
isotig04488	107	181	43	unknow protein [Oryza sativa Japonica Group]	pg1 homology to homo sapiens
isotig08588	107	308	181	arginine decarboxylase [Solanum lycopersicum]	arginine decarboxylase
isotig01468	108	324	150	UDP-glucose:protein transglucosylase-like protein SlUPTG1 [Solanum lycopersicum]	alpha- -glucan-protein synthase
isotig03052	109	3	6	PREDICTED: magnesium-chelatase subunit ChlI, chloroplastic-like isoform 1 [Solanum lycopersicum]	magnesium-chelatase subunit chloroplastic-like
isotig11395	109	11	36	putative AAA ATPase [Solanum tuberosum]	atp-dependent zinc metalloprotease -like
isotig08779	111	39	11	PREDICTED: cellulose synthase A catalytic subunit 3 [UDP-forming]-like [Solanum lycopersicum]	cellulose synthase catalytic subunit
isotig00631	112	50	34	PREDICTED: ethylene-responsive transcription factor RAP2-4-like isoform 1 [Solanum lycopersicum]	ap2 erf domain-containing transcription factor
isotig03772	113	0	0	PREDICTED: probable carotenoid cleavage dioxygenase 4, chloroplastic-like [Solanum lycopersicum]	probable carotenoid cleavage dioxygenase chloroplastic-like
isotig06428	113	34	22	PREDICTED: cellulose synthase A catalytic subunit 1 [UDP-forming]-like [Solanum lycopersicum]	cellulose synthase
isotig01436	114	2	6	PREDICTED: dof zinc finger protein DOF5.4-like [Solanum lycopersicum]	dof zinc finger
isotig00966	114	182	198	PREDICTED: UDP-glycosyltransferase 85A7-like [Solanum lycopersicum]	udp-glucosyl transferase 85a2
isotig02698	114	183	260	PREDICTED: 26S proteasome regulatory subunit 4 homolog A-like [Solanum lycopersicum]	26s proteasome regulatory subunit 4 homolog a-like
contig06809	115	0	0	chlorophyll a/b binding protein, partial [Solanum tuberosum]	chlorophyll a b binding protein
isotig04250	115	1	4	PREDICTED: zeaxanthin epoxidase, chloroplastic [Solanum lycopersicum]	zeaxanthin epoxidase
contig06886	115	35	62	PREDICTED: eukaryotic translation initiation factor 5A-3-like [Solanum lycopersicum]	eukaryotic translation initiation factor 5a-3-like
isotig01909	115	45	24	PREDICTED: probable O-acetyltransferase CAS1-like isoform 1 [Solanum lycopersicum]	cas1 domain-containing protein 1-like
isotig06034	116	3	10	PREDICTED: uncharacterized protein LOC101267989 [Solanum lycopersicum]	protein chloroplastic-like
isotig06031	116	21	6	PREDICTED: bifunctional polymyxin resistance protein ArnA-like [Solanum lycopersicum]	bifunctional polymyxin resistance
isotig00016	117	3158	853	14-3-3 protein [Solanum chacoense]	14-3-3 protein
isotig08371	118	5	21	PREDICTED: uncharacterized protein LOC101267534 [Solanum lycopersicum]	at-rich interactive domain-containing protein
isotig10803	119	0	1	PREDICTED: secologanin synthase-like isoform 1 [Solanum lycopersicum]	cytochrome p450
isotig01229	119	8	3	PREDICTED: geraniol 8-hydroxylase-like [Solanum lycopersicum]	geraniol 8-hydroxylase-like
isotig02739	120	54	158	PREDICTED: 14-3-3 protein 1-like [Solanum lycopersicum]	14-3-3 protein
isotig02250	120	237	92	PREDICTED: hydroxymethylglutaryl-CoA synthase-like [Solanum lycopersicum]	3-hydroxy-3-methylglutaryl coenzyme a synthase
isotig02879	120	246	105	mitochondrial malate dehydrogenase [Solanum lycopersicum]	mitochondrial nad-dependent malate dehydrogenase
isotig08579	121	1	11	PREDICTED: thioredoxin F1, chloroplastic-like [Solanum lycopersicum]	thioredoxin f-type 1
isotig09184	121	3	17	PREDICTED: 37 kDa inner envelope membrane protein, chloroplastic-like [Solanum lycopersicum]	mpbq msbq methyltransferase 2
isotig08821	121	14	25	CDSP32 protein (Chloroplast Drought-induced Stress Protein of 32kDa) [Solanum tuberosum]	thioredoxin-like protein chloroplastic-like
isotig02827	122	0	0	PREDICTED: uncharacterized protein LOC101255250 [Solanum lycopersicum]	c-4 sterol methyl oxidase
isotig04104	122	204	88	ADP, ATP carrier protein [Solanum tuberosum]	adenine nucleotide translocator
isotig00462	123	164	27	PREDICTED: probable methyltransferase PMT8-like [Solanum lycopersicum]	probable methyltransferase pmt8-like
isotig02752	124	11	8	protein induced upon tuberization [Solanum demissum]	at4g02380 t14p8_2
isotig08581	124	12	51	NLTP1_TOBACRecName: Full=Non-specific lipid-transfer protein 1; Short=LTP 1; AltName: Full=Pathogenesis-related protein 14; Short=PR-14; Flags: Precursor	non-specific lipid transfer protein
isotig06021	124	34	45	cysteine protease [Solanum lycopersicoides]	cysteine protease
isotig03294	124	55	61	eukaryotic translation initiation factor 5A-4 [Solanum lycopersicum]	eukaryotic translation initiation factor 5a-2-like
isotig00766	125	47	18	PREDICTED: probable pectinesterase/pectinesterase inhibitor 34-like [Solanum lycopersicum]	probable pectinesterase pectinesterase inhibitor 34-like
isotig09159	126	0	2	PREDICTED: calcium sensing receptor, chloroplastic-like [Solanum lycopersicum]	calcium sensing chloroplastic-like
isotig08262	126	12	23	BURP domain-containing protein [Solanum tuberosum]	burp domain-containing protein
isotig03390	126	37	44	PREDICTED: probable aquaporin PIP-type pTOM75-like isoform 2 [Solanum lycopersicum]	water channel protein
isotig03333	127	0	0	PREDICTED: photosystem I reaction center subunit VI-2, chloroplastic-like [Solanum lycopersicum]	photosystem i psah protein
isotig08493	128	0	2	PREDICTED: chloroplast stem-loop binding protein of 41 kDa b, chloroplastic-like [Solanum lycopersicum]	chloroplast stem-loop binding protein of 41 kda chloroplastic-like
isotig01144	128	16	50	lycopene beta cyclase, chloroplastic [Solanum lycopersicum]	lycopene beta-cyclase
isotig03203	128	35	3	PREDICTED: uncharacterized protein LOC101255858 [Solanum lycopersicum]	conserved peptide upstream open reading frame 47
isotig09213	130	27	41	aspartic protease precursor [Solanum lycopersicum]	aspartic proteinase
isotig08377	130	277	205	PREDICTED: polyadenylate-binding protein 2-like [Solanum lycopersicum]	polyadenylate-binding protein 2-like
isotig01044	132	186	72	PREDICTED: probable rhamnose biosynthetic enzyme 1-like [Solanum lycopersicum]	probable rhamnose biosynthetic enzyme 1-like
isotig00161	133	8	13	PREDICTED: cytochrome P450 71A2-like [Solanum lycopersicum]	cytochrome p450 71a2-like
isotig07139	134	7	20	PREDICTED: transketolase, chloroplastic-like [Solanum lycopersicum]	chloroplastic-like
isotig05798	134	8	4	PREDICTED: uncharacterized protein LOC101262737 [Solanum lycopersicum]	PREDICTED: uncharacterized protein LOC101262737
isotig08667	136	45	43	PREDICTED: thioredoxin M4, chloroplastic-like [Solanum lycopersicum]	thioredoxin chloroplastic-like
isotig00390	138	96	66	PREDICTED: transmembrane 9 superfamily member 4-like [Solanum lycopersicum]	transmembrane 9 superfamily member 4-like
isotig09960	138	262	121	glutamate decarboxylase isoform2 [Solanum lycopersicum]	glutamate decarboxylase
isotig01303	139	4	10	PREDICTED: uncharacterized protein LOC101250395 [Solanum lycopersicum]	stress enhanced protein 2
isotig08762	140	30	51	beta-amylase [Solanum lycopersicum]	beta-amylase chloroplastic-like
contig06902	140	329	753	PREDICTED: nucleolar protein 56-like [Solanum lycopersicum]	nucleolar protein 56-like
isotig05897	142	24	2	PREDICTED: trans-resveratrol di-O-methyltransferase-like [Solanum lycopersicum]	trans-resveratrol di-o-methyltransferase-like
isotig01479	142	87	154	PREDICTED: putative DNA repair protein RAD23-3-like [Cicer arietinum]	dna repair protein rad23-3-like
isotig05507	143	111	184	molecular chaperone Hsp90-1 [Solanum lycopersicum]	heat shock cognate protein 80-like
isotig09807	144	0	0	PREDICTED: quinone oxidoreductase-like protein At1g23740, chloroplastic-like [Solanum lycopersicum]	quinone oxidoreductase-like protein chloroplastic-like
isotig00755	144	264	80	PREDICTED: heat shock 70 kDa protein 15-like [Solanum lycopersicum]	heat shock 70 kda protein 15-like
isotig04836	145	6	1	PREDICTED: uncharacterized protein LOC101261588 [Solanum lycopersicum]	at2g10940-like protein
isotig09300	145	11	10	GCST_SOLTURecName: Full=Aminomethyltransferase, mitochondrial; AltName: Full=Glycine cleavage system T protein; Short=GCVT; Flags: Precursor	mitochondrial-like
isotig00828	147	5	10	PREDICTED: UDP-glycosyltransferase 73C3-like [Solanum lycopersicum]	glucosyl transferase
isotig04156	148	0	3	PREDICTED: inositol-3-phosphate synthase [Solanum lycopersicum]	myo-inositol-1-phosphate synthase
isotig08800	149	197	74	cystathionine gamma synthase [Solanum lycopersicum]	cystathionine gamma- chloroplastic-like
isotig00254	152	162	326	PREDICTED: cytochrome P450 82A3-like [Solanum lycopersicum]	cytochrome p450
isotig07129	153	61	74	ISPH protein [Solanum lycopersicum]	4-hydroxy-3-methylbut-2-enyl diphosphate reductase
isotig09567	155	1	12	PREDICTED: ATP synthase subunit b', chloroplastic-like [Solanum lycopersicum]	atp synthase subunit b chloroplastic-like
isotig00902	158	4	3	PREDICTED: zeatin O-glucosyltransferase-like [Solanum lycopersicum]	zeatin o-glucosyltransferase-like
isotig06799	162	1	1	photosystem I reaction center V (chloroplast) [Solanum tuberosum]	photosystem i reaction center subunit chloroplastic-like
contig07229	163	1531	1188	PREDICTED: subtilisin-like protease SDD1-like [Solanum lycopersicum]	subtilisin-like protease-like
isotig07244	164	1	8	PREDICTED: thylakoid membrane phosphoprotein 14 kDa, chloroplastic-like [Solanum lycopersicum]	thylakoid membrane phosphoprotein 14 chloroplastic-like
isotig02921	165	15	41	FtsH-like protein precursor [Solanum lycopersicum]	atp-dependent zinc metalloprotease chloroplastic-like
isotig00950	166	11	8	PREDICTED: MLP-like protein 28-like [Solanum lycopersicum]	mlp-like protein 28-like
isotig01906	166	217	288	PREDICTED: monodehydroascorbate reductase-like [Solanum lycopersicum]	monodehydroascorbate reductase
isotig01878	167	89	51	PREDICTED: fructose-bisphosphate aldolase, cytoplasmic isozyme 1-like [Solanum lycopersicum]	fructose-bisphosphate cytoplasmic isozyme 1-like
isotig09423	169	6	7	PREDICTED: probable aquaporin PIP1-2-like isoform 2 [Solanum lycopersicum]	aquaporin
isotig04207	170	0	0	glyceraldehyde-3-phosphate dehydrogenase [Solanum tuberosum]	glyceraldehyde-3-phosphate dehydrogenase chloroplastic-like
isotig10199	170	529	277	ADP/ATP translocator-like [Solanum tuberosum]	adp atp translocator
isotig07303	171	10	17	glyoxisomal malate dehydrogenase [Solanum lycopersicum]	malate glyoxysomal-like
isotig11209	176	45	29	PREDICTED: nitrate reductase [Solanum lycopersicum]	nitrate reductase
isotig00424	178	73	49	PREDICTED: flavonol synthase/flavanone 3-hydroxylase-like isoform 1 [Solanum lycopersicum]	flavonol synthase flavanone 3-
isotig05508	179	7	7	PREDICTED: aquaporin PIP2-1-like [Solanum lycopersicum]	plasma membrane intrinsic protein
isotig07593	181	45	26	adenylyl-sulfate reductase [Solanum lycopersicum]	5 -adenylylsulfate reductase chloroplastic-like
isotig08788	182	2	2	PREDICTED: NADP-dependent glyceraldehyde-3-phosphate dehydrogenase-like [Solanum lycopersicum]	nadp-dependent glyceraldehyde-3-phosphate dehydrogenase-like
isotig01506	182	20	33	PREDICTED: ATP synthase delta chain, chloroplastic-like [Solanum lycopersicum]	atp synthase delta chloroplastic-like
isotig07386	182	43	88	PREDICTED: vacuolar-processing enzyme-like [Solanum lycopersicum]	vacuolar-processing enzyme-like
isotig01819	183	298	130	vacuolar H+-ATPase A1 subunit isoform [Solanum lycopersicum]	v-type proton atpase catalytic subunit a-like
isotig04617	185	10	51	PREDICTED: ABC transporter F family member 5-like [Solanum lycopersicum]	abc transporter f family member 5-like
isotig01788	185	110	94	PREDICTED: V-type proton ATPase 16 kDa proteolipid subunit c2-like isoform 1 [Solanum lycopersicum]	protein
isotig05672	188	1	10	PREDICTED: fructose-1,6-bisphosphatase, chloroplastic-like [Solanum lycopersicum]	fructose- - chloroplastic-like
isotig00858	188	365	200	Hop-interacting protein THI107 [Solanum lycopersicum]	arginine decarboxylase
isotig01558	189	276	340	PREDICTED: 40S ribosomal protein S3-3-like [Solanum lycopersicum]	40s ribosomal protein s3-3-like
isotig08982	192	1	1	PREDICTED: 7-dehydrocholesterol reductase-like [Solanum lycopersicum]	7-dehydrocholesterol reductase-like
isotig00326	192	453	313	V-type proton ATPase 16 kDa proteolipid subunit [Solanum lycopersicum]	protein
isotig05856	193	30	26	PREDICTED: uncharacterized protein At4g06744-like [Solanum lycopersicum]	leucine-rich repeat family protein
isotig04075	194	0	6	PREDICTED: photosystem I reaction center subunit VI, chloroplastic-like [Solanum lycopersicum]	photosystem i psah protein
contig13259	194	2	9	PREDICTED: ribulose bisphosphate carboxylase small chain 1, chloroplastic isoform 1 [Solanum lycopersicum]	ribulose bisphosphate carboxylase
isotig05688	194	16	1	PREDICTED: uncharacterized protein LOC101260459 isoform 2 [Solanum lycopersicum]	methanol inducible protein
isotig05463	196	0	1	gamma aminobutyrate transaminase 2 [Solanum lycopersicum]	uncharacterized aminotransferase y4ub-like
isotig03321	196	6	8	PREDICTED: photosystem I reaction center subunit III, chloroplastic-like [Solanum lycopersicum]	at1g31330 t19e23_1
isotig05398	196	53	32	PREDICTED: sucrose transport protein SUC2 [Solanum lycopersicum]	sucrose transporter
isotig03589	198	5	17	PREDICTED: phosphoglycerate kinase, chloroplastic-like [Solanum lycopersicum]	phosphoglycerate kinase
isotig04400	199	7	55	PREDICTED: elongation factor TuA, chloroplastic-like [Solanum lycopersicum]	elongation factor chloroplastic-like
isotig03898	200	22	13	hypothetical protein PRUPE_ppa003991mg [Prunus persica]	squalene monooxygenase-like
isotig09242	201	194	86	AF082893_1methionine synthase [Solanum tuberosum]	at5g17920 mpi7_60
isotig02101	202	332	350	ARF-like small GTPase-like protein [Solanum tuberosum]	adp-ribosylation factor
isotig02732	204	110	98	PREDICTED: aquaporin PIP2-4-like [Solanum lycopersicum]	major intrinsic protein 2
isotig08628	206	7	8	ADH1, partial [Solanum lycopersicum]	momilactone a synthase-like
isotig02736	206	16	12	14 kDa proline-rich protein [Solanum tuberosum]	proline-rich protein
isotig05736	206	41	39	PREDICTED: uncharacterized protein LOC101248835 [Solanum lycopersicum]	trichome birefringence-like 37 isoform 1
isotig01430	206	41	51	PREDICTED: secologanin synthase-like [Solanum lycopersicum]	secologanin synthase-like
isotig00221	206	63	79	phytoalexin-deficient 4-1 protein [Solanum tuberosum]	phytoalexin-deficient 4-1 protein
isotig09385	208	58	42	PREDICTED: bidirectional sugar transporter SWEET11-like [Solanum lycopersicum]	bidirectional sugar transporter sweet10-like
contig12981	208	66	178	metallotionein-like protein [Capsicum chinense]	metallothionein-like protein
isotig08790	216	97	48	PREDICTED: chitinase-like protein 1-like [Solanum lycopersicum]	chitinase-like protein 1-like
isotig04516	216	251	499	low-temperature-induced cysteine proteinase precursor [Solanum lycopersicum]	cysteine protease
isotig00868	218	120	64	50S ribosomal protein L2, chloroplastic [Triticum urartu]	ribosomal protein l2
isotig09016	219	118	90	PREDICTED: heat shock cognate 70 kDa protein 1-like [Solanum lycopersicum]	heat shock protein 70
isotig00203	220	397	621	polyubiquitin (ubq10) [Arabidopsis thaliana]	polyubiquitin
isotig03402	221	1	0	PREDICTED: chlorophyll a-b binding protein CP24 10A, chloroplastic-like [Solanum lycopersicum]	chlorophyll a-b binding protein cp24 chloroplastic-like
isotig08771	222	112	28	ATP synthase CF1 beta subunit [Solanum bulbocastanum]	atp synthase cf1 beta subunit
isotig02375	223	331	173	PREDICTED: actin-7-like [Solanum lycopersicum]	actin 1
isotig08615	223	405	234	PREDICTED: uncharacterized protein LOC101248432 [Solanum lycopersicum]	calreticulin 2
isotig00337	224	1637	1668	cinnamic acid 4-hydroxylase [Solanum tuberosum]	cinnamate 4-hydroxylase
isotig04509	227	0	2	PREDICTED: probable fructose-bisphosphate aldolase 2, chloroplastic-like [Solanum lycopersicum]	probable fructose-bisphosphate aldolase chloroplastic-like
isotig00748	227	340	402	cytosolic ascorbate peroxidase 1 [Solanum lycopersicum]	ascorbate peroxidase
isotig01586	229	17	183	PREDICTED: bark storage protein A [Vitis vinifera]	bark storage protein a-like
isotig09369	232	25	52	PREDICTED: triose phosphate/phosphate translocator, chloroplastic-like isoform 2 [Solanum lycopersicum]	triose phosphate phosphate translocator
isotig09768	235	9	12	photosystem II oxygen-evolving complex protein 3 [Solanum lycopersicum]	photosystem ii subunit q-2
isotig00779	236	83	91	PREDICTED: uncharacterized protein LOC101248757 isoform 1 [Solanum lycopersicum]	at1g48450 t1n15_5
isotig09487	236	1419	1495	catalase isozyme 1-like protein [Solanum tuberosum]	catalase
isotig00760	239	128	143	ADP-glucose pyrophosphorylase small subunit [Solanum lycopersicum var. cerasiforme]	adp-glucose pyrophosphorylase small subunit
isotig02420	240	180	108	nodulin 26-like intrinsic protein [Solanum tuberosum]	probable aquaporin nip5-1-like
isotig06249	243	19	77	PREDICTED: ATP-dependent zinc metalloprotease FTSH 2, chloroplastic-like [Solanum lycopersicum]	atp-dependent zinc metalloprotease ftsh chloroplastic-like
isotig02455	244	9	16	carotenoid cleavage dioxygenase 1-2 [Solanum lycopersicum]	carotenoid cleavage dioxygenase 1
isotig01918	244	41	79	RPE_SOLTURecName: Full=Ribulose-phosphate 3-epimerase, chloroplastic; AltName: Full=Pentose-5-phosphate 3-epimerase; Short=PPE; AltName: Full=R5P3E; Short=RPE; Flags: Precursor	ribulose-phosphate 3- chloroplastic-like
isotig00385	248	4	52	phytoene synthase 1, chloroplastic [Solanum lycopersicum]	phytoene synthase
isotig03458	250	4	46	PREDICTED: plastocyanin, chloroplastic [Solanum lycopersicum]	plastocyanin precursor
isotig04189	255	1	16	PREDICTED: ATP synthase gamma chain, chloroplastic-like [Solanum lycopersicum]	atp synthase gamma chloroplastic-like
isotig00103	255	46	63	PREDICTED: dof zinc finger protein DOF3.3-like [Solanum lycopersicum]	dof zinc finger
isotig08644	259	0	3	PREDICTED: photosystem II 22 kDa protein, chloroplastic-like [Solanum lycopersicum]	photosystem ii 22 kda chloroplastic-like
contig12813	260	4	0	uncharacterized protein LOC544002 [Solanum lycopersicum]	hyoscyamine 6 beta-hydroxylase
isotig02196	260	10	13	PREDICTED: delta(7)-sterol-C5(6)-desaturase-like [Solanum lycopersicum]	delta -sterol-c5 -desaturase-like
isotig02497	260	150	192	PREDICTED: stromal 70 kDa heat shock-related protein, chloroplastic-like [Solanum lycopersicum]	stromal 70 kda heat shock-related chloroplastic-like
isotig02155	261	18	6	PREDICTED: ferric reduction oxidase 7, chloroplastic-like [Solanum lycopersicum]	ferric reduction oxidase chloroplastic-like
isotig05502	263	0	0	PREDICTED: methylsterol monooxygenase 2-2-like isoform 3 [Solanum lycopersicum]	sterol 4-alpha-methyl-oxidase
isotig00152	265	128	50	PREDICTED: UDP-glycosyltransferase 90A1-like [Solanum lycopersicum]	udp-glycosyltransferase 90a1-like
isotig06140	269	16	31	PREDICTED: glycerate dehydrogenase HPR, peroxisomal [Solanum lycopersicum]	hydroxypyruvate reductase
contig06968	272	45	35	aquaporin-like [Solanum lycopersicum]	tonoplast intrinsic protein
isotig08869	286	458	102	Cell wall-associated hydrolase, partial [Medicago truncatula]	cell wall-associated hydrolase
isotig04125	302	253	75	S-adenosylmethionine synthase 3 [Solanum lycopersicum]	s-adenosylmethionine synthase 2-like
isotig09220	308	0	3	PREDICTED: magnesium-chelatase subunit ChlH, chloroplastic-like [Solanum lycopersicum]	magnesium-chelatase subunit chloroplastic-like
isotig08699	315	80	43	PREDICTED: probable pyridoxal biosynthesis protein PDX1-like [Solanum lycopersicum]	pyridoxine biosynthesis protein
isotig02881	316	748	845	PREDICTED: glyceraldehyde-3-phosphate dehydrogenase 2, cytosolic-like isoform 2 [Solanum lycopersicum]	glyceraldehyde 3-phosphate dehydrogenase
isotig01060	324	72	161	PREDICTED: ATP-dependent Clp protease ATP-binding subunit clpA homolog CD4B, chloroplastic-like [Solanum lycopersicum]	chaperone protein chloroplastic-like
isotig00097	328	1027	809	PREDICTED: phenylalanine ammonia-lyase-like [Solanum lycopersicum]	phenylalanine ammonia-lyase
isotig01802	329	155	270	histone H3, partial [Zea mays]	histone h3
isotig02936	330	1	4	FENR1_TOBACRecName: Full=Ferredoxin--NADP reductase, leaf-type isozyme, chloroplastic; Short=FNR; Flags: Precursor	ferredoxin-nadp reductase
isotig08748	337	16	72	PREDICTED: serine--glyoxylate aminotransferase isoform 1 [Solanum lycopersicum]	serine--glyoxylate aminotransferase-like
isotig03134	341	1	0	PREDICTED: geranylgeranyl diphosphate reductase, chloroplastic-like [Solanum lycopersicum]	geranylgeranyl diphosphate chloroplastic-like
isotig08927	349	0	11	PREDICTED: glyceraldehyde-3-phosphate dehydrogenase A, chloroplastic-like [Solanum lycopersicum]	glyceraldehyde-3-phosphate dehydrogenase chloroplastic-like
isotig02288	349	51	58	PREDICTED: uncharacterized protein LOC101247444 [Solanum lycopersicum]	peroxisomal membrane 22 kda family protein isoform 1
isotig03284	358	8	76	UCRIA_SOLTURecName: Full=Cytochrome b6-f complex iron-sulfur subunit, chloroplastic; AltName: Full=Plastohydroquinone:plastocyanin oxidoreductase iron-sulfur protein; AltName: Full=Rieske iron-sulfur protein; Short=ISP; Short=RISP; Flags: Precursor	cytochrome b6-f complex iron-sulfur chloroplastic-like
isotig06220	362	4	14	PREDICTED: phosphoribulokinase, chloroplastic-like [Solanum lycopersicum]	chloroplastic-like
isotig03046	365	5	13	PREDICTED: glyceraldehyde-3-phosphate dehydrogenase A, chloroplastic-like [Solanum lycopersicum]	glyceraldehyde-3-phosphate dehydrogenase chloroplastic-like
contig07105	377	1	1	uncharacterized protein LOC544002 [Solanum lycopersicum]	hyoscyamine 6-dioxygenase-like
isotig01616	379	224	320	PREDICTED: uncharacterized protein LOC101267743 [Solanum lycopersicum]	yth domain-containing
contig12962	382	1	6	chlorophyll a-b binding protein 4, chloroplastic [Solanum lycopersicum]	chlorophyll a b binding protein
isotig08592	390	0	3	PREDICTED: probable fructose-bisphosphate aldolase 2, chloroplastic-like [Solanum lycopersicum]	probable fructose-bisphosphate aldolase chloroplastic-like
isotig02690	394	10	19	PREDICTED: photosystem I reaction center subunit IV B, chloroplastic-like [Solanum lycopersicum]	photosystem i reaction center subunit iv chloroplastic-like
isotig04050	404	6	8	PREDICTED: magnesium-protoporphyrin IX monomethyl ester [oxidative] cyclase, chloroplastic-like [Solanum lycopersicum]	magnesium-protoporphyrin ix monomethyl ester
isotig01241	404	106	6	PREDICTED: premnaspirodiene oxygenase-like [Solanum lycopersicum]	premnaspirodiene oxygenase-like
isotig02550	407	108	15	PREDICTED: pectinesterase/pectinesterase inhibitor 18-like [Solanum lycopersicum]	pectin methylesterase
isotig02258	411	24	25	PREDICTED: chlorophyll a-b binding protein 13, chloroplastic-like [Solanum lycopersicum]	chlorophyll a-b binding protein chloroplastic-like
isotig03031	413	35	54	VTC2-like protein A [Solanum tuberosum]	gdp-l-galactose phosphorylase
isotig01356	426	622	305	Elongation factor 1-alpha [Solanum tuberosum]	elongation factor-1 alpha
isotig01451	427	48	35	obtusifoliol 14alpha-demethylase [Solanum lycopersicum]	obtusifoliol 14alpha-demethylase
isotig01213	433	168	526	DnaJ-like protein [Solanum tuberosum]	#NAME?
isotig03403	437	0	0	PREDICTED: chlorophyll a-b binding protein CP24 10B, chloroplastic-like isoform 1 [Solanum lycopersicum]	light-harvesting complex ii protein lhcb6
contig12762	441	0	0	chlorophyll a-b binding protein 4, chloroplastic [Solanum lycopersicum]	chlorophyll a b binding protein
isotig01406	448	438	289	1-aminocyclopropane-1-carboxylate oxidase [Solanum lycopersicum]	1-aminocyclopropane-1-carboxylate oxidase
isotig03066	455	46	95	probable aquaporin PIP-type pTOM75 [Solanum lycopersicum]	water channel protein
isotig03051	457	10	18	PREDICTED: glutamine synthetase, chloroplastic [Solanum lycopersicum]	glutamine synthetase
isotig00129	462	691	424	PREDICTED: 40S ribosomal protein S4-like [Solanum lycopersicum]	40s ribosomal protein s4-like
isotig09484	470	0	0	PREDICTED: cellulose synthase-like protein G1-like [Solanum lycopersicum]	cellulose synthase
isotig09218	479	0	17	PREDICTED: oxygen-evolving enhancer protein 1, chloroplastic-like isoform 1 [Solanum lycopersicum]	33kda precursor protein of oxygen-evolving complex
isotig03015	482	15	52	PREDICTED: inositol-3-phosphate synthase [Solanum lycopersicum]	myo-inositol-1-phosphate synthase
isotig00589	486	58	63	PREDICTED: 18.5 kDa class I heat shock protein-like isoform 1 [Solanum lycopersicum]	kda class i heat shock
contig00030	486	598	684	hypothetical protein MTR_5g051130 [Medicago truncatula]	cytochrome p450 like_tbp
isotig02685	500	91	25	PREDICTED: primary amine oxidase [Solanum lycopersicum]	primary amine oxidase-like
isotig01281	504	732	357	putative S-adenosylmethionine decarboxylase proenzyme [Solanum lycopersicoides]	s-adenosylmethionine decarboxylase proenzyme
isotig05415	521	7	48	putative photosystem I reaction centre PSI-D subunit precursor [Solanum tuberosum]	photosystem i reaction center subunit chloroplastic-like
isotig04530	524	5	41	ferredoxin-1, chloroplastic [Solanum lycopersicum]	ferredoxin i
isotig00038	528	214	69	LOV/LOV protein [Solanum lycopersicum]	protein twin lov 1-like
isotig03093	541	8	10	unknown [Lotus japonicus]	serine mitochondrial-like
isotig01716	545	27	15	PREDICTED: probable E3 ubiquitin-protein ligase LOG2-like [Solanum lycopersicum]	light-harvesting complex i protein lhca2
isotig04944	557	2	4	putative cytochrome P450 [Solanum lycopersicum]	cytochrome p450
isotig10762	560	0	3	PREDICTED: chlorophyll a-b binding protein 13, chloroplastic-like [Solanum lycopersicum]	chlorophyll a-b binding protein chloroplastic-like
isotig05478	568	5	10	GCSP_SOLTURecName: Full=Glycine dehydrogenase [decarboxylating], mitochondrial; AltName: Full=Glycine cleavage system P protein; AltName: Full=Glycine decarboxylase; Flags: Precursor	glycine dehydrogenase
isotig03269	593	8	29	PSBP_SOLTURecName: Full=Oxygen-evolving enhancer protein 2, chloroplastic; Short=OEE2; AltName: Full=23 kDa subunit of oxygen evolving system of photosystem II; AltName: Full=23 kDa thylakoid membrane protein; AltName: Full=OEC 23 kDa subunit; Flags: Precursor	23 kda polypeptide of oxygen-evolving comlex
isotig02516	601	0	6	PREDICTED: uncharacterized protein LOC101254806 [Solanum lycopersicum]	photosystem i subunit o
isotig08849	613	713	826	PREDICTED: heat shock cognate 70 kDa protein 2-like [Solanum lycopersicum]	heat shock protein 70
isotig08510	614	13	35	PREDICTED: oxygen-evolving enhancer protein 1, chloroplastic [Solanum lycopersicum]	33kda precursor protein of oxygen-evolving complex
isotig05498	621	11	13	PREDICTED: thiamine thiazole synthase 1, chloroplastic-like [Solanum lycopersicum]	thiamine thiazole synthase chloroplastic-like
isotig00132	621	1793	1250	PREDICTED: probable inactive purple acid phosphatase 29-like [Solanum lycopersicum]	probable inactive purple acid phosphatase 29-like
isotig00246	627	253	52	PREDICTED: cellulose synthase A catalytic subunit 6 [UDP-forming]-like [Solanum lycopersicum]	cellulose synthase a catalytic subunit 6
contig02468	666	24	13	PREDICTED: probable peptide/nitrate transporter At5g62680-like [Solanum lycopersicum]	probable peptide nitrate transporter at5g62680-like
isotig03104	697	25	2	PREDICTED: delta(24)-sterol reductase-like [Solanum lycopersicum]	delta -sterol reductase-like
isotig04052	723	8	5	PREDICTED: chlorophyll a-b binding protein P4, chloroplastic-like [Solanum lycopersicum]	chlorophyll a-b binding protein chloroplastic-like
isotig02414	743	3	23	PREDICTED: photosystem I reaction center subunit XI, chloroplastic-like [Solanum lycopersicum]	photosystem i reaction center subunit chloroplastic-like
isotig02227	762	54	128	catalase isozyme 2 [Solanum lycopersicum]	catalase 2
isotig08279	774	3	41	PREDICTED: probable fructose-bisphosphate aldolase 2, chloroplastic-like [Solanum lycopersicum]	probable fructose-bisphosphate aldolase chloroplastic-like
isotig04086	787	438	603	peptidyl-prolyl cis-trans isomerase [Solanum lycopersicum]	cyclophilin
isotig07705	846	379	500	PREDICTED: cysteine proteinase 15A [Solanum lycopersicum]	tobacco pre-pro-cysteine proteinase
isotig05501	879	6	12	PREDICTED: chlorophyll a-b binding protein 8, chloroplastic-like [Solanum lycopersicum]	chlorophyll a-b binding protein chloroplastic-like
isotig00009	903	850	1412	hypothetical protein CARUB_v10001095mg, partial [Capsella rubella]	polyubiquitin 10
isotig00841	917	3502	2250	RRNA intron-encoded homing endonuclease [Medicago truncatula]	rrna intron-encoded homing endonuclease
isotig01097	918	1048	750	Elongation factor 1-alpha [Solanum tuberosum]	elongation factor 1-
isotig01882	924	0	3	carbonic anhydrase [Solanum lycopersicum]	carbonic anhydrase
isotig00417	1002	1168	762	PREDICTED: adenosylhomocysteinase-like isoform 1 [Solanum lycopersicum]	s-adenosyl-l-homocysteine hydrolase
isotig04066	1044	10	16	PREDICTED: chlorophyll a-b binding protein CP29.2, chloroplastic-like [Solanum lycopersicum]	chlorophyll a-b binding protein chloroplastic-like
isotig03622	1062	4	14	PREDICTED: chlorophyll a-b binding protein CP26, chloroplastic-like isoform 1 [Solanum lycopersicum]	chlorophyll a-b binding protein chloroplastic-like
isotig04233	1072	9	6	light harvesting chlorophyll a/b-binding protein [Nicotiana sylvestris]	light harvesting chlorophyll a b-binding protein
isotig02873	1164	23	51	PREDICTED: peroxisomal (S)-2-hydroxy-acid oxidase GLO1 [Solanum lycopersicum]	aldolase-type tim barrel family protein isoform 1
isotig03970	1373	109	231	PSBR_SOLTURecName: Full=Photosystem II 10 kDa polypeptide, chloroplastic; AltName: Full=Light-inducible tissue-specific ST-LS1 protein; Flags: Precursor	light inducible tissue-specific st-ls1
isotig05470	1570	5	33	RCA_SOLPNRecName: Full=Ribulose bisphosphate carboxylase/oxygenase activase, chloroplastic; Short=RA; Short=RuBisCO activase; Flags: Precursor	ribulose bisphosphate carboxylase oxygenase activase chloroplastic-like
isotig01220	1642	39	40	PREDICTED: glutamate--glyoxylate aminotransferase 2-like [Solanum lycopersicum]	alanine aminotransferase
isotig00583	2095	18	8	chlorophyll a/b-binding protein [Solanum lycopersicum]	chlorophyll a-b binding protein chloroplastic-like
isotig00227	2810	28	50	light harvesting chlorophyll a/b-binding protein [Nicotiana sylvestris]	light harvesting chlorophyll a b-binding protein
isotig00001	4599	188	179	PREDICTED: uncharacterized protein LOC101259182 [Solanum lycopersicum]	PREDICTED: uncharacterized protein LOC101259182
isotig00022	4702	323	208	PREDICTED: flavonoid 3'-monooxygenase [Vitis vinifera]	cytochrome p450
