# Supplementary material for: Resistance to Botrytis cinerea in Solanum lycopersicoides involves widespread transcriptional reprogramming
Source: BMC Genomics. 2014 May 3;15:334. doi: 10.1186/1471-2164-15-334 (PMC4035065; doi:10.1186/1471-2164-15-334)
Supplement: Supplementary file 3 — Additional file 3: Excel file of expression and predicted identity of B. cinerea unigenes. (XLSX 75 KB) [file 12864_2013_6020_MOESM3_ESM.xlsx]

## Sheet: Sheet1
Unigene ID	Reads 0 hai	Read 24 hai	Reads 48 hai	Original Top Blast Hit	Top Blast 2GO Mapping Hit
isotig09903	33	132	66	CND11p [Botryotinia fuckeliana]	cytochrome p450 monooxygenase
isotig08604	0	124	41	CND5p [Botryotinia fuckeliana]	benzoate 4-monooxygenase cytochrome p450
isotig08840	0	59	13	hypothetical protein BC1G_02965 [Botryotinia fuckeliana B05.10]	acid phosphatase
isotig07408	0	50	9	putative adenosylhomocysteinase protein [Botryotinia fuckeliana BcDW1]	adenosylhomocysteinase
isotig04051	0	46	8	hypothetical protein BC1G_08931 [Botryotinia fuckeliana B05.10]	cas1 appressorium specific protein
isotig08659	0	32	2	CND16, similar to ATP citrate lyase subunit [Botryotinia fuckeliana T4]	atp citrate lyase subunit putatibe
isotig07541	0	45	11	endopolygalacturonase 2 [Botryotinia fuckeliana]	endopolygalacturonase 2
isotig02929	0	27	145	acidic protease 1 [Botryotinia fuckeliana]	acid protease partial
isotig10725	0	24	1	hypothetical protein BC1G_12914 [Botryotinia fuckeliana B05.10]	lysophospholipase 1
isotig03929	3	95	62	superoxide dismutase Cu-Zn [Botryotinia fuckeliana B05.10]	superoxide dismutase
isotig11389	0	9	74	hypothetical protein BC1G_03473 [Botryotinia fuckeliana B05.10]	oxaloacetate partial
isotig07101	0	28	5	conserved hypothetical protein [Botryotinia fuckeliana B05.10]	thiamine biosynthesis protein
isotig02361	0	44	17	BCL4p [Botryotinia fuckeliana]	benzoate 4-monooxygenase cytochrome p450
isotig11174	0	17	0	hypothetical protein BC1G_12307 [Botryotinia fuckeliana B05.10]	cobalamin-independent methionine synthase
isotig08674	0	56	31	putative non-ribosomal peptide synthase protein [Botryotinia fuckeliana BcDW1]	thioesterase domain protein
isotig03359	0	0	30	hypothetical protein BofuT4P110000005001 [Botryotinia fuckeliana T4]	hypothetical protein BofuT4P110000005001
isotig08283	0	0	30	putative rta1 like protein [Botryotinia fuckeliana BcDW1]	rta1 like protein
isotig11840	0	2	40	hypothetical protein BC1G_09891 [Botryotinia fuckeliana B05.10]	high-affinity glucose transporter rgt2
isotig11801	0	14	0	hypothetical protein BC1G_08011 [Botryotinia fuckeliana B05.10]	mfs phosphate transporter
isotig08039	0	0	28	hypothetical protein BofuT4_P035490.1 [Botryotinia fuckeliana T4]	hypothetical protein BofuT4_P035490.1
isotig07474	0	6	52	60S ribosomal protein L36 [Botryotinia fuckeliana B05.10]	60s ribosomal protein l36
isotig10906	0	33	13	ATP synthase subunit 4, mitochondrial precursor [Botryotinia fuckeliana B05.10]	atp synthase subunit mitochondrial precursor
isotig09344	0	21	4	similar to transketolase [Botryotinia fuckeliana T4]	transketolase
isotig08660	0	299	348	endo-polygalacturonase precursor [Botryotinia fuckeliana B05.10]	endopolygalacturonase 1
isotig07391	0	0	26	hypothetical protein BofuT4_P071050.1 [Botryotinia fuckeliana T4]	dimeric alpha-beta barrel protein
isotig08599	0	40	20	hypothetical protein BC1G_16084 [Botryotinia fuckeliana B05.10]	isotrichodermin c-15 hydroxylase
isotig06601	0	17	2	hypothetical protein BC1G_00879 [Botryotinia fuckeliana B05.10]	phosphatidylglycerol specific
isotig07660	0	3	38	60S ribosomal protein L16 [Botryotinia fuckeliana B05.10]	60s ribosomal protein l16
isotig07460	0	26	9	putative neutral protease ii protein [Botryotinia fuckeliana BcDW1]	peptidase m35 deuterolysin
isotig05530	0	124	309	hypothetical protein BC1G_03070 [Botryotinia fuckeliana B05.10]	aspartic protease
isotig09324	0	84	72	hypothetical protein BofuT4_P005340.1 [Botryotinia fuckeliana T4]	glyceraldehyde 3-phosphate dehydrogenase
isotig11071	0	25	9	hypothetical protein BC1G_05305 [Botryotinia fuckeliana B05.10]	pyruvate kinase
isotig06643	0	11	0	CND17 [Botryotinia fuckeliana T4]	extracellular serine-threonine rich protein
isotig09460	0	11	0	hypothetical protein BofuT4P25000005001 [Botryotinia fuckeliana T4]	exo-beta glucanase protein
isotig02065	3	23	53	40S ribosomal protein S4 [Botryotinia fuckeliana B05.10]	40s ribosomal protein s4
isotig05666	0	5	42	60S ribosomal protein L2 [Sclerotinia sclerotiorum 1980 UF-70]	60s ribosomal protein l2
isotig03713	0	15	2	CND6, similar to ATP-citrate synthase subunit [Botryotinia fuckeliana T4]	atp-citrate synthase subunit 1
isotig09402	0	3	35	putative 60s acidic ribosomal protein p2 protein [Botryotinia fuckeliana BcDW1]	60s acidic ribosomal protein p2
isotig09828	0	0	21	predicted protein [Botryotinia fuckeliana B05.10]	predicted protein
isotig07148	0	14	2	hypothetical protein BC1G_09079 [Botryotinia fuckeliana B05.10]	gpi-anchored cell wall beta- -endoglucanase
isotig03151	0	3	33	hypothetical protein BC1G_10880 [Botryotinia fuckeliana B05.10]	glycosyl hydrolase family 7 protein
isotig08643	0	23	9	BCL5p [Botryotinia fuckeliana]	lysr family regulatory protein
isotig10141	0	24	10	hypothetical protein BC1G_01872 [Botryotinia fuckeliana B05.10]	allergen asp f 4
isotig10859	0	15	3	S-adenosylmethionine synthetase [Botryotinia fuckeliana B05.10]	s-adenosylmethionine synthetase
isotig09117	0	4	35	40S ribosomal protein S11 [Botryotinia fuckeliana B05.10]	40s ribosomal protein s11
isotig10782	0	2	28	60S ribosomal protein L28 [Botryotinia fuckeliana B05.10]	60s ribosomal protein l27a
isotig09239	0	3	31	translation initiation factor 3 [Botryotinia fuckeliana B05.10]	translation initiation factor
isotig09085	0	21	8	hypothetical protein BC1G_11698 [Botryotinia fuckeliana B05.10]	ribonuclease t2-like protein
isotig07123	0	22	9	hypothetical protein BC1G_02922 [Botryotinia fuckeliana B05.10]	dnase1 protein
isotig05998	0	9	0	hypothetical protein BC1G_00879 [Botryotinia fuckeliana B05.10]	phosphatidylglycerol specific
isotig08305	0	9	0	lysophospholipase precursor [Botryotinia fuckeliana B05.10]	lysophospholipase plb1
isotig09316	0	9	0	hypothetical protein BC1G_10306 [Botryotinia fuckeliana B05.10]	necrosis and ethylene inducing peptide 2 precursor
isotig06879	0	25	12	BOT2_BOTFURecName: Full=Presilphiperfolan-8-beta-ol synthase; Short=PSPS; AltName: Full=Botrydial synthesis protein 2; AltName: Full=Calcineurin-dependent protein 15; AltName: Full=Sesquiterpene cyclase BOT2; AltName: Full=Sesquiterpene synthase BOT2	pentalenene synthase
isotig08983	0	0	18	hypothetical protein BC1G_03796 [Botryotinia fuckeliana B05.10]	hypothetical protein BC1G_03796
isotig08967	0	7	42	40S ribosomal protein S1 [Botryotinia fuckeliana B05.10]	40s ribosomal protein s3ae
isotig01950	1	1	3	hypothetical protein BofuT4_P120330.1 [Botryotinia fuckeliana T4]	major facilitator superfamily transporter protein
isotig10777	0	5	35	hypothetical protein BofuT4_P093820.1 [Botryotinia fuckeliana T4]	40s ribosomal protein s8
isotig07775	0	0	17	hypothetical protein BofuT4_P161700.1 [Botryotinia fuckeliana T4]	hypothetical protein BofuT4_P161700.1
isotig09012	0	7	40	outer mitochondrial membrane protein porin [Botryotinia fuckeliana B05.10]	outer mitochondrial membrane protein porin
isotig08463	0	4	31	hypothetical protein BofuT4_P085220.1 [Botryotinia fuckeliana T4]	60s ribosomal protein l19
isotig03489	0	0	16	similar to alcohol oxidase [Botryotinia fuckeliana T4]	alcohol oxidase
isotig08663	0	18	66	40S ribosomal protein S6 [Botryotinia fuckeliana B05.10]	40s ribosomal protein s6
isotig05980	0	14	4	S-adenosylmethionine synthetase [Botryotinia fuckeliana B05.10]	s-adenosylmethionine synthetase
isotig10332	0	14	4	hypothetical protein BC1G_06456 [Botryotinia fuckeliana B05.10]	transcription factor bzip
isotig08626	0	15	5	putative aconitate hydratase protein [Botryotinia fuckeliana BcDW1]	aconitate hydratase
isotig10897	0	11	2	AF121229_1aspartic proteinase precursor [Botryotinia fuckeliana]	aspartic endopeptidase
isotig04330	0	1	19	40S ribosomal protein S23 [Botryotinia fuckeliana B05.10]	40s ribosomal protein s23
isotig08252	0	22	12	calreticulin [Sclerotinia sclerotiorum 1980]	calnexin
isotig05458	0	9	1	CND6, similar to ATP-citrate synthase subunit [Botryotinia fuckeliana T4]	atp-citrate synthase subunit 1
isotig04457	0	7	0	putative sugar transporter protein [Botryotinia fuckeliana BcDW1]	sugar transporter
isotig06353	0	7	0	atrB, ABC transporter [Botryotinia fuckeliana T4]	abc transporter
isotig09430	0	7	0	similar to 3-phytase A [Botryotinia fuckeliana T4]	histidine acid phosphatase
isotig08767	0	4	28	40S ribosomal protein S9 [Botryotinia fuckeliana B05.10]	40s ribosomal protein s9
isotig03948	0	0	14	predicted protein [Botryotinia fuckeliana B05.10]	protein
isotig04663	0	0	14	putative 60S ribosomal protein L44 [Marssonina brunnea f. sp. 'multigermtubi' MB_m1]	60s ribosomal protein l44
isotig09457	0	5	30	60S ribosomal protein L5 [Botryotinia fuckeliana B05.10]	60s ribosomal protein l5
isotig07141	0	2	21	40S ribosomal protein S12 [Botryotinia fuckeliana B05.10]	40s ribosomal protein s12
isotig08168	0	2	21	putative fatty acid oxygenase protein [Botryotinia fuckeliana BcDW1]	fatty acid oxygenase
isotig07285	0	4	27	60S ribosomal protein L13 [Botryotinia fuckeliana B05.10]	60s ribosomal protein l13
isotig08887	0	3	24	hypothetical protein BC1G_16143 [Botryotinia fuckeliana B05.10]	immunogenic protein
isotig08378	0	8	37	60S ribosomal protein L8 [Botryotinia fuckeliana B05.10]	60s ribosomal protein l8
isotig05394	0	0	13	similar to DJ-1/PfpI family protein [Botryotinia fuckeliana T4]	dj-1 family protein
isotig09110	0	0	13	similar to TPA: TPA_inf: GPR1/FUN34/YaaH-class plasma membrane protein [Botryotinia fuckeliana T4]	tpa_inf: gpr1 fun34 -class plasma membrane protein
isotig04722	0	25	17	similar to enolase 1 [Botryotinia fuckeliana T4]	enolase
isotig07057	0	4	26	40S ribosomal protein S16 [Botryotinia fuckeliana B05.10]	40s ribosomal protein s16
isotig08884	0	2	20	hypothetical protein BC1G_05880 [Botryotinia fuckeliana B05.10]	alpha-ketoglutarate-dependent taurine dioxygenase
isotig06049	0	13	5	P450 monooxygenase [Botryotinia fuckeliana]	cytochrome p450
isotig10741	0	20	12	thiazole biosynthetic enzyme [Botryotinia fuckeliana B05.10]	thiazole biosynthetic enzyme
isotig01868	0	33	27	hypothetical protein BofuT4_P091990.1 [Botryotinia fuckeliana T4]	ice nucleation protein
isotig11556	0	17	9	hypothetical protein BC1G_08490 [Botryotinia fuckeliana B05.10]	gtp-binding protein
isotig04149	0	6	0	putative transcription factor cys6 protein [Botryotinia fuckeliana BcDW1]	transcription factor cys6 protein
isotig06262	0	6	0	BcBOA10 protein [Botryotinia fuckeliana B05.10]	thioesterase domain containing protein
isotig09437	0	9	38	60S ribosomal protein L3 [Botryotinia fuckeliana B05.10]	60s ribosomal protein l3
isotig08650	0	12	45	40S ribosomal protein S2 [Botryotinia fuckeliana B05.10]	40s ribosomal protein s2
isotig08614	0	46	44	putative woronin body major protein [Botryotinia fuckeliana BcDW1]	woronin body major protein
isotig05199	0	0	12	hypothetical protein BC1G_08031 [Botryotinia fuckeliana B05.10]	nadp-dependent leukotriene b4 12-hydroxydehydrogenase
isotig07122	0	4	25	hypothetical protein BC1G_06394 [Botryotinia fuckeliana B05.10]	alcohol dehydrogenase 1
isotig08573	0	10	40	histone H3 [Botryotinia fuckeliana B05.10]	histone h3
isotig11127	0	9	2	hypothetical protein BC1G_10379 [Botryotinia fuckeliana B05.10]	cnd3 protein
isotig11108	0	2	19	epoxide hydrolase [Botryotinia fuckeliana B05.10]	epoxide hydrolase
isotig07470	0	18	57	14-3-3 protein [Botryotinia fuckeliana B05.10]	14-3-3 protein
isotig11537	0	5	27	similar to 60S ribosomal protein l12 [Botryotinia fuckeliana T4]	60s ribosomal protein l12
isotig01503	0	10	3	predicted protein [Botryotinia fuckeliana B05.10]	predicted protein
isotig08826	0	131	225	elongation factor 1-alpha [Botryotinia fuckeliana B05.10]	elongation factor 1-alpha
isotig07649	0	19	12	hypothetical protein BC1G_02944 [Botryotinia fuckeliana B05.10]	family s53 protease
isotig10156	0	8	34	hypothetical protein BC1G_02163 [Botryotinia fuckeliana B05.10]	epl1 protein
isotig11105	0	11	4	60S ribosomal protein L34 [Botryotinia fuckeliana B05.10]	60s ribosomal protein l34
isotig07102	0	1	15	hypothetical protein BofuT4_P115650.1 [Botryotinia fuckeliana T4]	stf2-like protein
isotig09265	0	12	43	similar to 60S acidic ribosomal protein P0 [Botryotinia fuckeliana T4]	60s acidic ribosomal protein p0
isotig03869	0	12	5	hypothetical protein BC1G_12307 [Botryotinia fuckeliana B05.10]	5-methyltetrahydropteroyltriglutamate-homocysteine methyltransferase
isotig04853	0	0	11	hypothetical protein BC1G_02778 [Botryotinia fuckeliana B05.10]	family protein
isotig09174	0	10	38	predicted protein [Botryotinia fuckeliana B05.10]	predicted protein
isotig03503	0	7	1	mitochondrial 54S ribosomal protein RML2 [Botryotinia fuckeliana B05.10]	mitochondrial 54s ribosomal protein rml2
isotig08690	0	7	1	conserved hypothetical protein [Botryotinia fuckeliana B05.10]	septin
isotig11795	0	7	1	hypothetical protein BC1G_05954 [Botryotinia fuckeliana B05.10]	xenobiotic-transporting atpase
isotig04049	0	35	32	hypothetical protein BC1G_09054 [Botryotinia fuckeliana B05.10]	22kda glycoprotein
isotig09033	0	41	40	hypothetical protein BC1G_09180 [Botryotinia fuckeliana B05.10]	deuterolysin metalloprotease
isotig08075	0	6	28	40S ribosomal protein S14 [Botryotinia fuckeliana B05.10]	40s ribosomal protein s14
isotig09421	0	6	28	hypothetical protein BofuT4_P098500.1 [Botryotinia fuckeliana T4]	60s ribosomal protein l15
isotig04479	0	1	14	predicted protein [Botryotinia fuckeliana B05.10]	cfem domain-containing protein
isotig09301	0	1	14	similar to fumarate reductase [Botryotinia fuckeliana T4]	fumarate reductase
isotig04738	0	8	2	hypothetical protein BC1G_10221 [Botryotinia fuckeliana B05.10]	beta-glucosidase 1 precursor
isotig07751	0	18	12	hypothetical protein BC1G_10455 [Botryotinia fuckeliana B05.10]	#NAME?
isotig09281	0	18	12	adenosine kinase [Botryotinia fuckeliana B05.10]	adenosine kinase
isotig09233	0	11	39	guanine nucleotide-binding protein beta subunit [Botryotinia fuckeliana B05.10]	guanine nucleotide-binding protein subunit beta-like protein
isotig08711	0	29	76	ADP/ATP carrier protein [Botryotinia fuckeliana B05.10]	adp atp carrier protein
isotig08270	0	2	17	60S ribosomal protein L32 [Botryotinia fuckeliana B05.10]	60s ribosomal protein l32
isotig07360	0	17	11	putative nmra-like family protein [Botryotinia fuckeliana BcDW1]	nmra-like family protein
isotig04971	0	5	0	putative casein kinase i protein [Botryotinia fuckeliana BcDW1]	casein kinase i
isotig05696	0	5	0	DnaJ-like protein, co-chaperone [Botryotinia fuckeliana B05.10]	mitochondrial import inner membrane translocase subunit tim14
isotig11825	0	5	0	glycoside hydrolase family 31 protein [Botryotinia fuckeliana T4]	glycoside hydrolase family 31 protein
isotig04100	0	41	90	hypothetical protein BC1G_05503 [Botryotinia fuckeliana B05.10]	cipc-like antibiotic response protein
isotig10037	0	9	34	40S ribosomal protein S3 [Botryotinia fuckeliana B05.10]	40s ribosomal protein s3
isotig11243	0	9	3	pyruvate dehydrogenase E1 component beta subunit [Botryotinia fuckeliana B05.10]	pyruvate dehydrogenase e1 component beta subunit
isotig09124	0	0	10	hypothetical protein BC1G_16286 [Botryotinia fuckeliana B05.10]	hypothetical protein BC1G_16286
isotig02712	0	29	75	40S ribosomal protein S15 [Botryotinia fuckeliana B05.10]	40s ribosomal protein s15
isotig08988	0	61	72	similar to mitochondrial ATP synthase beta subunit [Botryotinia fuckeliana T4]	atp synthase subunit mitochondrial
isotig06478	0	57	69	putative plasma membrane h+-atpase pma1 protein [Botryotinia fuckeliana BcDW1]	plasma membrane h+-atpase pma1
isotig10597	0	11	5	hypothetical protein BofuT4P3000025001 [Botryotinia fuckeliana T4]	hypothetical protein BofuT4P3000025001
isotig02760	0	24	20	ATP synthase protein 9 [Botryotinia fuckeliana B05.10]	atp synthase subunit
isotig08754	0	18	47	hypothetical protein BC1G_03481 [Botryotinia fuckeliana B05.10]	carbohydrate-binding module family 50 protein
isotig08409	0	20	46	hypothetical protein BC1G_12017 [Botryotinia fuckeliana B05.10]	pectin lyase a precursor
isotig08728	0	20	43	dnaK-type molecular chaperone BiP [Botryotinia fuckeliana B05.10]	glucose-regulated protein
isotig09928	0	19	42	hypothetical protein BC1G_06836 [Botryotinia fuckeliana B05.10]	serine protease
isotig06472	0	15	39	BcatrD protein [Botryotinia fuckeliana]	abc
isotig08130	0	15	39	60S ribosomal protein L10 [Botryotinia fuckeliana B05.10]	60s ribosomal protein l10
isotig08269	0	2	16	hypothetical protein BC1G_15128 [Botryotinia fuckeliana B05.10]	2-nitropropane dioxygenase
isotig10631	0	17	38	glutamine synthetase [Botryotinia fuckeliana B05.10]	glutamine synthetase
isotig06489	0	1	13	60S ribosomal protein L26 [Botryotinia fuckeliana B05.10]	60s ribosomal protein l26
isotig09288	0	1	13	predicted protein [Botryotinia fuckeliana B05.10]	predicted protein
isotig07321	0	18	37	hypothetical protein BC1G_06362 [Botryotinia fuckeliana B05.10]	aldehyde dehydrogenase
isotig02987	0	14	36	translation initiation factor eIF-5A [Botryotinia fuckeliana B05.10]	eukaryotic translation initiation factor 5a-2
isotig08730	0	26	36	putative mitochondrial cyclophilin 1 [Botryotinia fuckeliana]	peptidyl-prolyl cis-trans isomerase
isotig11542	0	21	36	polyubiquitin [Botryotinia fuckeliana B05.10]	polyubiquitin
isotig08434	0	14	35	hypothetical protein BC1G_02944 [Botryotinia fuckeliana B05.10]	subtilisin-like protein
isotig08680	0	11	35	endo-beta-1,4-xylanase precursor [Botryotinia fuckeliana]	endo- -beta-xylanase
isotig02143	0	22	34	heat shock 70 kDa protein 2 [Botryotinia fuckeliana B05.10]	hsp70-like protein
isotig08666	0	11	34	60S ribosomal protein L1 [Botryotinia fuckeliana B05.10]	60s ribosomal protein l10a
isotig07156	0	12	33	60S ribosomal protein L6 [Botryotinia fuckeliana B05.10]	60s ribosomal protein l6
isotig09055	0	20	33	elongation factor 1 gamma domain-containing protein [Botryotinia fuckeliana B05.10]	elongation factor 1-gamma
isotig10775	0	20	33	conserved hypothetical protein [Botryotinia fuckeliana B05.10]	malate dehydrogenase
isotig11111	0	11	33	similar to 60S ribosomal protein L4 [Botryotinia fuckeliana T4]	60s ribosomal protein l4
isotig08332	0	13	32	similar to ATP synthase subunit alpha [Botryotinia fuckeliana T4]	atp synthase subunit mitochondrial
isotig09171	0	20	32	actin [Botryotinia fuckeliana B05.10]	actin
isotig03497	0	9	31	40S ribosomal protein S5 [Botryotinia fuckeliana B05.10]	40s ribosomal protein s5
isotig08781	0	9	31	40S ribosomal protein S18 [Botryotinia fuckeliana B05.10]	40s ribosomal protein s18
isotig08960	0	12	31	40S ribosomal protein S13 [Botryotinia fuckeliana B05.10]	40s ribosomal protein s13
isotig09027	0	10	31	hypothetical protein BC1G_06849 [Botryotinia fuckeliana B05.10]	aspartic endopeptidase pep2
isotig04269	0	11	30	60S ribosomal protein L7 [Botryotinia fuckeliana B05.10]	60s ribosomal protein l7
isotig04497	0	14	29	similar to transaldolase [Botryotinia fuckeliana T4]	transaldolase
isotig01925	0	12	28	ubiquitin-40S ribosomal protein S31 fusion protein [Botryotinia fuckeliana B05.10]	ubiquitin-40s ribosomal protein s31 fusion protein
isotig09306	0	10	28	hypothetical protein BC1G_06169 [Botryotinia fuckeliana B05.10]	hypothetical protein BC1G_06169
isotig08734	0	15	27	hypothetical protein BofuT4_P108020.1 [Botryotinia fuckeliana T4]	nucleoside diphosphate kinase
isotig02846	0	7	26	60S ribosomal protein L11 [Botryotinia fuckeliana B05.10]	60s ribosomal protein l11
isotig08675	0	8	26	60S ribosomal protein L17 [Botryotinia fuckeliana B05.10]	60s ribosomal protein l17
isotig11455	0	9	26	autophagy-related protein 8 [Botryotinia fuckeliana B05.10]	autophagy-related protein 8
isotig11513	0	21	26	hypothetical protein BC1G_12947 [Botryotinia fuckeliana B05.10]	14-3-3 family protein
isotig04371	0	16	25	hypothetical protein BC1G_09731 [Botryotinia fuckeliana B05.10]	elongation factor 2
isotig00908	0	12	24	hypothetical protein BC1G_08573 [Botryotinia fuckeliana B05.10]	brtn protein
isotig06233	0	8	24	CND9, similar to mannitol-1-phosphate 5-dehydrogenase [Botryotinia fuckeliana T4]	mannitol-1-phosphate 5-dehydrogenase
isotig08397	0	7	23	60S ribosomal protein L14 [Botryotinia fuckeliana B05.10]	60s ribosomal protein l14
isotig10204	0	6	23	hypothetical protein BofuT4_P098760.1 [Botryotinia fuckeliana T4]	40s ribosomal protein s10b
isotig10968	0	17	12	similar to S1/P1 nuclease [Botryotinia fuckeliana T4]	nuclease s1
isotig08404	0	17	22	fructose-bisphosphate aldolase [Botryotinia fuckeliana B05.10]	fructose-bisphosphate class ii
isotig11168	0	8	22	putative isocitrate nad-dependent protein [Botryotinia fuckeliana BcDW1]	isocitrate nad-dependent
isotig03236	0	7	21	histone H2B [Botryotinia fuckeliana B05.10]	histone h2b
isotig08416	0	8	21	60S ribosomal protein L21 [Botryotinia fuckeliana B05.10]	60s ribosomal protein l21
isotig09292	0	5	21	BcPIO13, similar to mitochondrial aspartate aminotransferase [Botryotinia fuckeliana T4]	aspartate aminotransferase
isotig03443	0	8	20	similar to MFS sugar transporter [Botryotinia fuckeliana T4]	mfs maltose
isotig05479	0	22	20	hypothetical protein BofuT4_P091990.1 [Botryotinia fuckeliana T4]	ice nucleation protein
isotig05691	0	22	20	hypothetical protein BC1G_05004 [Botryotinia fuckeliana B05.10]	d-arabinitol 2-dehydrogenase
isotig07083	0	8	20	60S ribosomal protein L28 [Botryotinia fuckeliana B05.10]	60s ribosomal protein l28
isotig09298	0	9	20	peptidyl-prolyl cis-trans isomerase [Botryotinia fuckeliana B05.10]	fkbp-type peptidyl-prolyl cis-trans isomerase
isotig06055	0	8	19	putative nad h-dependent d-xylose reductase xyl1 protein [Botryotinia fuckeliana BcDW1]	d-xylose reductase
isotig08307	0	11	19	40S ribosomal protein S0 [Botryotinia fuckeliana B05.10]	40s ribosomal protein s0
isotig11306	0	9	19	tubulin beta chain [Botryotinia fuckeliana B05.10]	tubulin beta chain
isotig03156	0	10	18	hypothetical protein BC1G_00594 [Botryotinia fuckeliana B05.10]	glycoside hydrolase family 12 protein
isotig07323	0	4	18	40S ribosomal protein S24 [Botryotinia fuckeliana B05.10]	40s ribosomal protein s24
isotig08920	0	3	18	40S ribosomal protein S26 [Sclerotinia sclerotiorum 1980 UF-70]	40s ribosomal protein s26
isotig09236	0	8	18	putative translationally-controlled tumor protein [Botryotinia fuckeliana BcDW1]	translationally-controlled tumor protein
isotig03350	0	5	17	60S ribosomal protein L18 [Botryotinia fuckeliana B05.10]	60s ribosomal protein l18
isotig06541	0	11	17	similar to inorganic pyrophosphatase [Botryotinia fuckeliana T4]	inorganic pyrophosphatase
isotig07055	0	6	17	hypothetical protein BC1G_15577 [Botryotinia fuckeliana B05.10]	elicitor protein
isotig08438	0	6	17	hypothetical protein BC1G_15343 [Botryotinia fuckeliana B05.10]	l-threonine 3-dehydrogenase
isotig09208	0	5	17	hypothetical protein BC1G_07822 [Botryotinia fuckeliana B05.10]	glycoside hydrolase family 5 protein
isotig09557	0	5	17	eukaryotic initiation factor 4A [Sclerotinia sclerotiorum 1980]	atp-dependent rna helicase eif4a
isotig10130	0	3	17	ascorbate peroxidase [Botryotinia fuckeliana B05.10]	cytochrome c peroxidase
isotig11277	0	10	17	putative salicylate 1-monooxygenase protein [Botryotinia fuckeliana BcDW1]	salicylate 1-monooxygenase
isotig11486	0	5	17	putative pyruvate carboxylase protein [Botryotinia fuckeliana BcDW1]	pyruvate carboxylase
isotig07471	0	3	16	60S ribosomal protein L37 [Botryotinia fuckeliana B05.10]	60s ribosomal protein l37
isotig09060	0	7	16	hypothetical protein BC1G_03711 [Botryotinia fuckeliana B05.10]	carboxypeptidase y precursor
isotig09370	0	3	16	hypothetical protein BofuT4_P149590.1 [Botryotinia fuckeliana T4]	60s ribosomal protein l35
isotig09885	0	10	16	hypothetical protein BC1G_10789 [Botryotinia fuckeliana B05.10]	alpha-l-arabinofuranosidase
isotig10754	0	9	16	hypothetical protein BC1G_04810 [Botryotinia fuckeliana B05.10]	trypsin-like protease
isotig03264	0	5	15	putative transcription factor protein [Botryotinia fuckeliana BcDW1]	transcription factor
isotig04123	0	10	15	hypothetical protein BC1G_07149 [Botryotinia fuckeliana B05.10]	carboxypeptidase cpds
isotig06864	0	16	15	mitochondrial phosphate carrier protein [Botryotinia fuckeliana B05.10]	mitochondrial phosphate carrier protein
isotig07852	0	3	15	nascent polypeptide-associated complex alpha polypeptide [Botryotinia fuckeliana B05.10]	nascent polypeptide-associated complex alpha polypeptide
isotig08997	0	8	15	hypothetical protein BC1G_10630 [Botryotinia fuckeliana B05.10]	gpi-anchored cell wall organization protein ecm33
isotig09366	0	19	15	6-phosphogluconate dehydrogenase [Botryotinia fuckeliana B05.10]	6-phosphogluconate dehydrogenase
isotig10879	0	5	15	putative aldo-keto reductase putative protein [Botryotinia fuckeliana BcDW1]	aldo keto reductase
isotig11210	0	13	15	hypothetical protein BC1G_07233 [Botryotinia fuckeliana B05.10]	atp synthase gamma chain
isotig11366	0	10	15	40S ribosomal protein S7 [Botryotinia fuckeliana B05.10]	40s ribosomal protein s7
isotig04190	0	5	14	hypothetical protein BC1G_02463 [Botryotinia fuckeliana B05.10]	adenylate kinase
isotig06679	0	4	14	transcription regulator PAC1, partial [Botryotinia fuckeliana]	transcription regulator partial
isotig07506	0	9	14	hypothetical protein BofuT4_P076050.1 [Botryotinia fuckeliana T4]	ephrin type-a receptor 8-like protein
isotig07799	0	2	14	60S ribosomal protein L24 [Botryotinia fuckeliana B05.10]	60s ribosomal protein l24
isotig09099	0	8	14	60S ribosomal protein L9 [Botryotinia fuckeliana B05.10]	60s ribosomal protein l9
isotig11742	0	7	14	putative elongation factor 1-beta protein [Botryotinia fuckeliana BcDW1]	elongation factor 1-beta
isotig02634	0	6	13	ubiquinol-cytochrome c reductase complex subunit [Botryotinia fuckeliana B05.10]	ubiquionol cytochrome c reductase hinge protein
isotig03857	0	5	13	40S ribosomal protein S17 [Botryotinia fuckeliana B05.10]	40s ribosomal protein s17
isotig04668	0	12	13	predicted protein [Botryotinia fuckeliana B05.10]	predicted protein
isotig04908	0	15	13	hypothetical protein BC1G_09564 [Botryotinia fuckeliana B05.10]	serine peptidase
isotig07293	0	2	13	glycoside hydrolase family 45 protein [Botryotinia fuckeliana T4]	glycoside hydrolase family 45 protein
isotig07479	0	5	13	hypothetical protein BC1G_07106 [Botryotinia fuckeliana B05.10]	atp synthase subunit 5
isotig07859	0	5	13	60S ribosomal protein L23 [Botryotinia fuckeliana B05.10]	60s ribosomal protein l23
isotig08584	0	10	13	hypothetical protein BC1G_12374 [Botryotinia fuckeliana B05.10]	#NAME?
isotig08863	0	2	13	60S ribosomal protein L33 [Botryotinia fuckeliana B05.10]	60s ribosomal protein l33
isotig09957	0	14	13	putative delta fatty acid desaturase protein [Botryotinia fuckeliana BcDW1]	delta fatty acid desaturase
isotig11178	0	3	13	NADH-ubiquinone oxidoreductase 21kDa subunit [Botryotinia fuckeliana B05.10]	nadh-ubiquinone oxidoreductase 18 kda
isotig03143	0	1	12	60S ribosomal protein L22 [Botryotinia fuckeliana B05.10]	60s ribosomal protein l22
isotig03741	0	1	12	conserved hypothetical protein [Botryotinia fuckeliana B05.10]	malate dehydrogenase
isotig04719	0	7	12	hypothetical protein BC1G_09594 [Botryotinia fuckeliana B05.10]	scp-like extracellular protein
isotig07763	0	11	12	similar to mitochondrial ATP synthase delta chain [Botryotinia fuckeliana T4]	atp synthase delta mitochondrial
isotig08342	0	3	12	hypothetical protein BC1G_05072 [Botryotinia fuckeliana B05.10]	peptide transporter
isotig08831	0	2	12	ketol-acid reductoisomerase, mitochondrial precursor [Sclerotinia sclerotiorum 1980]	ketol-acid reductoisomerase
isotig10492	0	6	12	GTP-binding nuclear protein ran-1 [Botryotinia fuckeliana B05.10]	gtp-binding nuclear protein gsp1 ran
isotig11016	0	3	12	hypothetical protein BC1G_15849 [Botryotinia fuckeliana B05.10]	oxidoreductase
isotig11864	0	1	12	hypothetical protein BC1G_09406 [Botryotinia fuckeliana B05.10]	carbonic anhydrase
isotig05863	0	5	11	putative glucose-6-phosphate 1-dehydrogenase protein [Botryotinia fuckeliana BcDW1]	glucose-6-phosphate 1-dehydrogenase
isotig07084	0	1	11	ATP synthase d subunit [Botryotinia fuckeliana B05.10]	atp synthase d mitochondrial
isotig08006	0	3	11	putative aconitate hydratase protein [Botryotinia fuckeliana BcDW1]	aconitate hydratase
isotig10291	0	5	11	hypothetical protein BC1G_02852 [Botryotinia fuckeliana B05.10]	pyruvate dehydrogenase e1 component alpha subunit
isotig10524	0	3	11	ubiquinol-cytochrome c reductase iron-sulphur subunit [Botryotinia fuckeliana B05.10]	cytochrome b-c1 complex subunit rieske
isotig02790	0	4	10	phosphoenolpyruvate carboxykinase [Botryotinia fuckeliana B05.10]	phosphoenolpyruvate carboxykinase
isotig03565	0	4	10	subunit IV of cytochrome c oxidase [Botryotinia fuckeliana B05.10]	cytochrome c oxidase polypeptide mitochondrial precursor
isotig05825	0	2	10	similar to 60s ribosomal protein l37a [Botryotinia fuckeliana T4]	60s ribosomal protein l43
isotig05847	0	15	10	hypothetical protein BC1G_11134 [Botryotinia fuckeliana B05.10]	acid phosphatase
isotig06958	0	8	10	hypothetical protein BofuT4P3000025001 [Botryotinia fuckeliana T4]	hypothetical protein BofuT4P3000025001
isotig06963	0	1	10	conserved hypothetical protein [Botryotinia fuckeliana B05.10]	phosphoglucomutase 2
isotig07918	0	7	10	ADP-ribosylation factor [Botryotinia fuckeliana B05.10]	adp-ribosylation factor
isotig08062	0	5	10	hypothetical protein BC1G_10557 [Botryotinia fuckeliana B05.10]	utp-glucose-1-phosphate uridylyltransferase
isotig08161	0	7	10	hypothetical protein BC1G_04486 [Botryotinia fuckeliana B05.10]	rho gtpase rho1
isotig08189	0	1	10	hypothetical protein BC1G_00143 [Botryotinia fuckeliana B05.10]	sporulation protein sps19
isotig08210	0	3	10	hypothetical protein BC1G_15454 [Botryotinia fuckeliana B05.10]	nad-specific glutamate dehydrogenase
isotig08226	0	1	10	hypothetical protein BcDW1_977 [Botryotinia fuckeliana BcDW1]	hypothetical protein BcDW1_977
isotig08393	0	7	10	predicted protein [Botryotinia fuckeliana B05.10]	gpi anchored serine-threonine rich protein
isotig09788	0	7	10	hypothetical protein BofuT4_P132140.1 [Botryotinia fuckeliana T4]	extracellular conserved serine-rich protein
isotig10321	0	2	10	40S ribosomal protein S29 [Botryotinia fuckeliana B05.10]	40s ribosomal protein s29
isotig10443	0	5	10	translation elongation factor eEF-3 [Botryotinia fuckeliana B05.10]	elongation factor 3
isotig10684	0	5	10	similar to transcription factor HMG [Botryotinia fuckeliana T4]	nucleosome binding protein
isotig10904	0	1	10	hypothetical protein BofuT4_P135250.1 [Botryotinia fuckeliana T4]	60s ribosomal protein l31
isotig10957	0	6	10	similar to dihydrolipoyl dehydrogenase [Botryotinia fuckeliana T4]	dihydrolipoyl dehydrogenase
isotig11132	0	4	10	hypothetical protein BC1G_15616 [Botryotinia fuckeliana B05.10]	chch domain protein
isotig11515	0	6	10	hypothetical protein BC1G_11144 [Botryotinia fuckeliana B05.10]	carbohydrate esterase family 8 protein
isotig11607	0	4	10	hypothetical protein BC1G_05133 [Botryotinia fuckeliana B05.10]	tsa family protein
isotig11804	0	5	10	putative glycosyl hydrolase family 10 protein [Botryotinia fuckeliana BcDW1]	glycosyl hydrolase family 10 protein
isotig06370	0	3	9	hypothetical protein BC1G_10345 [Botryotinia fuckeliana B05.10]	2og-fe oxygenase family protein
isotig07070	0	4	9	hypothetical protein BC1G_10221 [Botryotinia fuckeliana B05.10]	beta-glucosidase 1 precursor
isotig07401	0	5	9	hypothetical protein BC1G_05590 [Botryotinia fuckeliana B05.10]	hypothetical protein BC1G_05590
isotig07447	0	2	9	NAD-dependent formate dehydrogenase [Botryotinia fuckeliana B05.10]	formate dehydrogenase
isotig08350	0	2	9	hypothetical protein BC1G_01431 [Botryotinia fuckeliana B05.10]	serine family amino acid catabolism-related protein
isotig09199	0	8	9	putative cofilin protein [Botryotinia fuckeliana BcDW1]	cofilin
isotig10224	0	2	9	40S ribosomal protein S20 [Botryotinia fuckeliana B05.10]	40s ribosomal protein s20
isotig10243	0	7	9	predicted protein [Botryotinia fuckeliana B05.10]	predicted protein
isotig10747	0	1	9	hypothetical protein BC1G_10146 [Botryotinia fuckeliana B05.10]	lysine acetyltransferase
isotig11093	0	7	9	putative glycerol kinase protein [Botryotinia fuckeliana BcDW1]	glycerol kinase
isotig11468	0	1	9	60S ribosomal protein L30 [Botryotinia fuckeliana B05.10]	60s ribosomal protein l30
isotig03778	0	1	8	succinate dehydrogenase cytochrome b subunit [Botryotinia fuckeliana B05.10]	succinate dehydrogenase cytochrome b560 subunit
isotig03859	0	0	8	predicted protein [Botryotinia fuckeliana B05.10]	cfem domain-containing protein
isotig04307	0	4	8	40S ribosomal protein S25 [Botryotinia fuckeliana B05.10]	40s ribosomal protein s25
isotig04481	0	1	8	40S ribosomal protein S22 [Botryotinia fuckeliana B05.10]	40s ribosomal protein s22
isotig04597	0	0	8	hypothetical protein BC1G_07073 [Botryotinia fuckeliana B05.10]	malate dehydrogenase protein
isotig05598	0	1	8	hypothetical protein BC1G_13914 [Botryotinia fuckeliana B05.10]	gpr fun34 family protein
isotig06335	0	7	8	similar to nascent polypeptide-associated complex subunit beta [Botryotinia fuckeliana T4]	nascent polypeptide-associated complex subunit beta
isotig06355	0	2	8	60S ribosomal protein L25 [Botryotinia fuckeliana B05.10]	60s ribosomal protein l25
isotig06924	0	0	8	putative xylosidase : arabinofuranosidase protein [Botryotinia fuckeliana BcDW1]	xylosidase : arabinofuranosidase
isotig07462	0	4	8	hypothetical protein BC1G_01188 [Botryotinia fuckeliana B05.10]	rnp domain protein
isotig07601	0	0	8	similar to peptide transporter [Botryotinia fuckeliana T4]	oligopeptide transporter
isotig08191	0	5	8	isocitrate lyase [Botryotinia fuckeliana B05.10]	isocitrate lyase
isotig08435	0	1	8	hypothetical protein BofuT4_P098580.1 [Botryotinia fuckeliana T4]	hypothetical protein BofuT4_P098580.1
isotig08541	0	13	8	predicted protein [Botryotinia fuckeliana B05.10]	predicted protein
isotig08582	0	0	8	40S ribosomal protein S19 [Botryotinia fuckeliana B05.10]	40s ribosomal protein s19
isotig08591	0	6	8	hypothetical protein BC1G_06593 [Botryotinia fuckeliana B05.10]	membrane biogenesis protein yop1
isotig09305	0	3	8	histone H2A [Botryotinia fuckeliana B05.10]	histone h2a
isotig09815	0	7	8	hypothetical protein BC1G_11363 [Botryotinia fuckeliana B05.10]	eukaryotic translation initiation factor 3 subunit k
isotig10023	0	4	8	acetyl-CoA hydrolase [Botryotinia fuckeliana B05.10]	acetyl- hydrolase
isotig10065	0	0	8	hypothetical protein BC1G_13878 [Botryotinia fuckeliana B05.10]	mfs peptide
isotig10119	0	4	8	hypothetical protein BC1G_10845 [Botryotinia fuckeliana B05.10]	hsp70 chaperone
isotig10690	0	0	8	predicted protein [Botryotinia fuckeliana B05.10]	predicted protein
isotig10707	0	1	8	hypothetical protein BC1G_06035 [Botryotinia fuckeliana B05.10]	glycoside hydrolase family 7 protein
isotig10885	0	7	8	hypothetical protein BC1G_11051 [Botryotinia fuckeliana B05.10]	acetyl- acetyltransferase
isotig11619	0	0	8	hypothetical protein BcDW1_2920 [Botryotinia fuckeliana BcDW1]	hypothetical protein BcDW1_2920
isotig11813	0	3	8	40S ribosomal protein S27 [Botryotinia fuckeliana B05.10]	40s ribosomal protein s27
isotig01948	0	1	7	hypothetical protein BC1G_07637 [Botryotinia fuckeliana B05.10]	lipase
isotig02030	0	7	7	hypothetical protein BC1G_02444 [Botryotinia fuckeliana B05.10]	mitochondrial dna replication protein yhm2
isotig02748	0	4	7	putative lysine-rich protein [Botryotinia fuckeliana BcDW1]	conserved lysine-rich
isotig02972	0	0	7	hypothetical protein BC1G_07315 [Botryotinia fuckeliana B05.10]	heat shock protein 90
isotig02993	0	5	7	similar to cytochrome c oxidase subunit 5A [Botryotinia fuckeliana T4]	cytochrome c oxidase subunit va
isotig03163	0	0	7	hypothetical protein BC1G_10630 [Botryotinia fuckeliana B05.10]	gpi-anchored cell wall organization protein ecm33
isotig03526	0	2	7	hypothetical protein BC1G_00474 [Botryotinia fuckeliana B05.10]	fumarylacetoacetate hydrolase domain-containing protein 1
isotig03605	0	1	7	tripeptidyl peptidase [Botryotinia fuckeliana B05.10]	tripeptidyl peptidase
isotig05359	0	0	7	26S protease regulatory subunit 6A [Botryotinia fuckeliana B05.10]	26s protease regulatory subunit 6a
isotig05834	0	1	7	BMR1 [Botryotinia fuckeliana]	brefeldin a resistance protein
isotig06580	0	0	7	predicted protein [Botryotinia fuckeliana B05.10]	predicted protein
isotig06671	0	0	7	putative amp-dependent synthetase ligase protein [Botryotinia fuckeliana BcDW1]	amp-dependent synthetase ligase protein
isotig06918	0	1	7	hypothetical protein BC1G_12478 [Botryotinia fuckeliana B05.10]	glycoside hydrolase family 5 protein
isotig07140	0	3	7	hypothetical protein BC1G_04143 [Botryotinia fuckeliana B05.10]	vacuolar-sorting protein snf7
isotig07164	0	7	7	conserved hypothetical protein [Botryotinia fuckeliana B05.10]	mitochondrial peroxiredoxin prx1
isotig07231	0	0	7	hypothetical protein BC1G_05980 [Botryotinia fuckeliana B05.10]	cs domain-containing protein
isotig07622	0	4	7	putative amino acid permease protein [Botryotinia fuckeliana BcDW1]	general amino-acid permease gap1
isotig07689	0	6	7	similar to peptide transporter [Botryotinia fuckeliana T4]	peptide transporter
isotig07717	0	5	7	hypothetical protein BofuT4_P003760.1 [Botryotinia fuckeliana T4]	amp-dependent synthetase ligase
isotig07771	0	0	7	predicted protein [Botryotinia fuckeliana B05.10]	protein
isotig08131	0	2	7	hypothetical protein BC1G_11314 [Botryotinia fuckeliana B05.10]	dihydrolipoamide succinyltransferase
isotig08498	0	0	7	similar to amino acid transporter [Botryotinia fuckeliana T4]	amino-acid permease inda1 protein
isotig08653	0	12	7	cytochrome c1 haem protein [Botryotinia fuckeliana B05.10]	cytochrome mitochondrial precursor
isotig09319	0	0	7	similar to homogentisate 1,2-dioxygenase [Botryotinia fuckeliana T4]	homogentisate -dioxygenase
isotig09496	0	2	7	alcohol dehydrogenase [Botryotinia fuckeliana B05.10]	alcohol dehydrogenase
isotig09527	0	8	7	ATP synthase subunit g [Botryotinia fuckeliana B05.10]	atp synthase subunit g
isotig09684	0	7	7	acyl-CoA desaturase [Botryotinia fuckeliana B05.10]	acyl- desaturase
isotig10177	0	2	7	similar to MFS sugar transporter [Botryotinia fuckeliana T4]	lactose permease protein
isotig10482	0	2	7	fructose-1,6-bisphosphatase [Botryotinia fuckeliana B05.10]	fructose- -bisphosphatase
isotig10530	0	5	7	conserved hypothetical protein [Botryotinia fuckeliana B05.10]	transketolase
isotig10596	0	4	7	similar to alcohol dehydrogenase groes domain protein [Botryotinia fuckeliana T4]	alcohol dehydrogenase
isotig10767	0	1	7	hypothetical protein BC1G_11898 [Botryotinia fuckeliana B05.10]	gpi-anchored cell wall beta- -endoglucanase
isotig11300	0	2	7	hypothetical protein BC1G_14528 [Botryotinia fuckeliana B05.10]	alpha- glucosyltransferase alg-10 protein
isotig11571	0	1	7	hypothetical protein BC1G_00142 [Botryotinia fuckeliana B05.10]	hypothetical protein BC1G_00142
isotig11696	0	0	7	hypothetical protein BC1G_14417 [Botryotinia fuckeliana B05.10]	c6 transcription protein
isotig03566	0	0	6	putative 60s acidic ribosomal protein p1 protein [Botryotinia fuckeliana BcDW1]	60s acidic ribosomal protein p1
isotig03699	0	6	6	hypothetical protein BC1G_15881 [Botryotinia fuckeliana B05.10]	cytochrome p450 monooxygenase
isotig03940	0	0	6	putative extracellular membrane protein [Botryotinia fuckeliana BcDW1]	extracellular membrane protein
isotig03954	0	0	6	putative 3-methylcrotonyl- carboxylase subunit alpha protein [Botryotinia fuckeliana BcDW1]	3-methylcrotonyl- carboxylase subunit alpha
isotig03996	0	2	6	hypothetical protein BC1G_14237 [Botryotinia fuckeliana B05.10]	ubiquitin conjugating enzyme protein
isotig04216	0	0	6	putative prolyl aminopeptidase protein [Botryotinia fuckeliana BcDW1]	prolyl aminopeptidase protein
isotig04801	0	1	6	hypothetical protein BC1G_01617 [Botryotinia fuckeliana B05.10]	extracellular exo- protein
isotig04888	0	2	6	40S ribosomal protein S21 [Botryotinia fuckeliana B05.10]	40s ribosomal protein s21
isotig04931	0	1	6	phosphatidylglycerol / phosphatidylinositol transfer protein [Botryotinia fuckeliana B05.10]	phosphatidylglycerol phosphatidylinositol transfer protein
isotig05291	0	1	6	hypothetical protein BC1G_15668 [Botryotinia fuckeliana B05.10]	cdp-alcohol phosphatidyltransferase protein
isotig06090	0	1	6	putative myo-inositol oxygenase protein [Botryotinia fuckeliana BcDW1]	myo-inositol oxygenase
isotig06204	0	0	6	similar to eukaryotic translation initiation factor 2 subunit beta [Botryotinia fuckeliana T4]	eukaryotic translation initiation factor 2 beta subunit
isotig06634	0	7	6	similar to pyridoxine biosynthesis protein [Botryotinia fuckeliana T4]	pyridoxine biosynthesis protein
isotig06690	0	1	6	ATP-specific succinyl-CoA synthetase beta subunit [Botryotinia fuckeliana B05.10]	succinyl- ligase beta-chain
isotig07054	0	0	6	hypothetical protein BC1G_12379 [Botryotinia fuckeliana B05.10]	acetyl xylan esterase
isotig07310	0	0	6	glycoside hydrolase family 5 protein [Botryotinia fuckeliana T4]	endoglucanase 1
isotig07370	0	0	6	predicted protein [Botryotinia fuckeliana B05.10]	predicted protein
isotig07489	0	2	6	putative acetate-- ligase protein [Botryotinia fuckeliana BcDW1]	acetyl-coenzyme a synthetase
isotig07537	0	4	6	hypothetical protein BC1G_10210 [Botryotinia fuckeliana B05.10]	nadp-dependent alcohol dehydrogenase 6
isotig08050	0	2	6	thioredoxin [Botryotinia fuckeliana B05.10]	thioredoxin
isotig08085	0	3	6	hypothetical protein BC1G_00447 [Botryotinia fuckeliana B05.10]	endo alpha- polygalactosaminidase
isotig08236	0	3	6	hypothetical protein BC1G_08895 [Botryotinia fuckeliana B05.10]	ran-specific gtpase-activating protein 1
isotig08688	0	0	6	hypothetical protein BC1G_10915 [Botryotinia fuckeliana B05.10]	palmitoyltransferase akr1
isotig09320	0	1	6	similar to 2-nitropropane dioxygenase [Botryotinia fuckeliana T4]	2-nitropropane dioxygenase family
isotig09390	0	0	6	similar to acyl-coa dehydrogenase [Botryotinia fuckeliana T4]	acyl- dehydrogenase
isotig09397	0	4	6	hypothetical protein BC1G_05523 [Botryotinia fuckeliana B05.10]	fad binding domain protein
isotig09464	0	8	6	hypothetical protein BC1G_07903 [Botryotinia fuckeliana B05.10]	family transcriptional regulator protein
isotig09550	0	10	6	beta-1-3-glucanosyltransferase [Botryotinia fuckeliana B05.10]	beta- -glucanosyltransferase
isotig09626	0	2	6	nuclear transport factor 2 [Botryotinia fuckeliana B05.10]	nuclear transport factor 2
isotig09725	0	1	6	malate synthase [Botryotinia fuckeliana B05.10]	malate synthase
isotig09772	0	3	6	carbonic anhydrase [Botryotinia fuckeliana B05.10]	carbonate dehydratase
isotig09840	0	1	6	predicted protein [Botryotinia fuckeliana B05.10]	predicted protein
isotig10076	0	2	6	hypothetical protein BC1G_04439 [Botryotinia fuckeliana B05.10]	opy2 protein
isotig10122	0	4	6	hypothetical protein BC1G_14078 [Botryotinia fuckeliana B05.10]	ketoreductase
isotig10334	0	2	6	hypothetical protein BC1G_06369 [Botryotinia fuckeliana B05.10]	carbohydrate esterase family 5 protein
isotig10372	0	0	6	hypothetical protein BC1G_03567 [Botryotinia fuckeliana B05.10]	glycoside hydrolase family 35 protein
isotig10375	0	2	6	unnamed protein product [Aspergillus oryzae RIB40]	calmodulin
isotig10594	0	5	6	rRNA methyltransferase NOP1 [Botryotinia fuckeliana B05.10]	rrna methyltransferase nop1
isotig11184	0	1	6	eukaryotic translation initiation factor 3 [Botryotinia fuckeliana B05.10]	eukaryotic translation initiation factor 3 subunit 2
isotig11345	0	0	6	similar to Ca2+/H+ antiporter, partial sequence [Botryotinia fuckeliana T4]	ca2+ h+-exchanging protein
isotig11487	0	1	6	hypothetical protein BC1G_01968 [Botryotinia fuckeliana B05.10]	peroxisomal catalase
isotig11582	0	1	6	hypothetical protein BC1G_03567 [Botryotinia fuckeliana B05.10]	beta-galactosidase
isotig11594	0	0	6	NADH-ubiquinone oxidoreductase 40 kDa subunit [Botryotinia fuckeliana B05.10]	nadh-ubiquinone oxidoreductase 39 kda
isotig11615	0	1	6	hypothetical protein BC1G_07768 [Botryotinia fuckeliana B05.10]	esterase lipase
isotig02780	0	1	5	hypothetical protein BC1G_02415 [Botryotinia fuckeliana B05.10]	catechol dioxygenase
isotig03090	0	4	5	hypothetical protein BC1G_07315 [Botryotinia fuckeliana B05.10]	heat shock protein 90
isotig03180	0	4	5	hypothetical protein BofuT4_P105550.1 [Botryotinia fuckeliana T4]	perilipin mpl1-like protein
isotig03183	0	1	5	hypothetical protein BC1G_09469 [Botryotinia fuckeliana B05.10]	abc bile acid transporter
isotig03807	0	8	5	tubulin alpha chain [Botryotinia fuckeliana B05.10]	alpha partial
isotig03997	0	10	5	hypothetical protein BC1G_07315 [Botryotinia fuckeliana B05.10]	heat shock protein 90
isotig04611	0	1	5	centromere/microtubule binding protein CBF5 [Botryotinia fuckeliana B05.10]	centromere microtubule binding protein cbf5
isotig04893	0	1	5	hypothetical protein BC1G_07341 [Botryotinia fuckeliana B05.10]	surface protein sp1
isotig04904	0	4	5	pectin methyl esterase [Botryotinia fuckeliana]	carbohydrate esterase family 8 protein
isotig05937	0	9	5	dihydrolipoamide acetyltransferase component E2 of pyruvate dehydrogenase complex [Botryotinia fuckeliana B05.10]	pyruvate dehydrogenase complex dihydrolipoamide acetyltransferase
isotig06432	0	1	5	putative het-c2 protein [Botryotinia fuckeliana BcDW1]	het-c2 protein
isotig06951	0	4	5	putative carboxypeptidase protein [Botryotinia fuckeliana BcDW1]	carboxypeptidase s1
isotig07194	0	5	5	ubiquinol-cytochrome-c reductase complex core protein 2, mitochondrial precursor [Botryotinia fuckeliana B05.10]	ubiquinol-cytochrome c reductase complex core protein 2
isotig07402	0	2	5	hypothetical protein BC1G_00094 [Botryotinia fuckeliana B05.10]	zinc-binding oxidoreductase
isotig07564	0	0	5	putative carnitine acyl carnitine carrier protein [Botryotinia fuckeliana BcDW1]	carnitine acyl carnitine carrier
isotig07580	0	0	5	hypothetical protein BC1G_04168 [Botryotinia fuckeliana B05.10]	dicarboxylic amino acid permease
isotig07667	0	0	5	hypothetical protein BofuT4_P006520.1 [Botryotinia fuckeliana T4]	succinate dehydrogenase flavoprotein subunit
isotig08417	0	0	5	hypothetical protein BofuT4_P047760.1 [Botryotinia fuckeliana T4]	sugar transporter
isotig09035	0	0	5	hypothetical protein BC1G_02886 [Botryotinia fuckeliana B05.10]	btb poz domain protein
isotig09082	0	3	5	similar to 4-aminobutyrate aminotransferase (GABA transaminase) [Botryotinia fuckeliana T4]	4-aminobutyrate aminotransferase
isotig09286	0	8	5	hypothetical protein BC1G_03557 [Botryotinia fuckeliana B05.10]	secreted protein
isotig09808	0	1	5	similar to cytochrome P450 alkane hydroxylase [Botryotinia fuckeliana T4]	cytochrome p450
isotig09897	0	3	5	hypothetical protein BC1G_05065 [Botryotinia fuckeliana B05.10]	autophagy-related protein 22
isotig10056	0	2	5	hypothetical protein BC1G_08389 [Botryotinia fuckeliana B05.10]	sugar transporter
isotig10545	0	6	5	hypothetical protein BC1G_15834 [Botryotinia fuckeliana B05.10]	cytochrome p450 monooxygenase protein
isotig10699	0	1	5	hypothetical protein BC1G_01168 [Botryotinia fuckeliana B05.10]	aromatic-l-amino-acid decarboxylase protein
isotig10710	0	2	5	hypothetical protein BC1G_03480 [Botryotinia fuckeliana B05.10]	3-ketoacyl- ketothiolase
isotig10783	0	0	5	hypothetical protein BC1G_01803 [Botryotinia fuckeliana B05.10]	subtilisin-like protein
isotig10902	0	2	5	putative glutathione peroxidase protein [Botryotinia fuckeliana BcDW1]	glutathione peroxidase
isotig10950	0	0	5	putative glycoside hydrolase family 55 protein [Botryotinia fuckeliana BcDW1]	glycoside hydrolase family 55 protein
isotig11058	0	2	5	hypothetical protein BC1G_01188 [Botryotinia fuckeliana B05.10]	rnp domain protein
isotig11065	0	1	5	60S ribosomal protein L38 [Botryotinia fuckeliana B05.10]	60s ribosomal protein l38
isotig11096	0	5	5	peroxiredoxin [Sclerotinia sclerotiorum 1980]	peroxisomal matrix protein
isotig11213	0	1	5	putative glutathione-dependent formaldehyde dehydrogenase protein [Botryotinia fuckeliana BcDW1]	s- glutathione dehydrogenase
isotig11246	0	1	5	cytochrome c oxidase subunit V [Botryotinia fuckeliana B05.10]	cytochrome c oxidase subunit v
isotig11322	0	2	5	similar to curved DNA-binding protein [Botryotinia fuckeliana T4]	curved dna-binding protein
isotig11347	0	2	5	hypothetical protein BofuT4_P104170.1 [Botryotinia fuckeliana T4]	rna-binding domain-containing protein
isotig11411	0	4	5	similar to lectin family integral membrane protein [Botryotinia fuckeliana T4]	lectin family integral membrane
isotig11523	0	2	5	hypothetical protein BC1G_09563 [Botryotinia fuckeliana B05.10]	protein disulfide-isomerase erp38
isotig11552	0	1	5	hypothetical protein BC1G_14009 [Botryotinia fuckeliana B05.10]	rhamnogalacturonan acetylesterase
isotig11822	0	1	5	vacuolar ATP synthase subunit B [Botryotinia fuckeliana B05.10]	vacuolar atp synthase subunit b
isotig11887	0	0	5	GTP-binding protein [Botryotinia fuckeliana B05.10]	gtp-binding protein
contig08398	0	1	4	similar to protein disulfide isomerase [Botryotinia fuckeliana T4]	protein disulfide-isomerase
contig09359	0	1	4	hypothetical protein BC1G_02225 [Botryotinia fuckeliana B05.10]	protein disulfide-isomerase
isotig03092	0	0	4	hypothetical protein BC1G_11347 [Botryotinia fuckeliana B05.10]	pyruvate decarboxylase
isotig03672	0	7	4	alpha-ketoglutarate dehydrogenase E1 component [Botryotinia fuckeliana B05.10]	alpha-ketoglutarate dehydrogenase complex subunit
isotig03695	0	4	4	glycoside hydrolase family 15 protein [Botryotinia fuckeliana T4]	glycoside hydrolase family 15 protein
isotig04422	0	1	4	similar to glycogen synthase kinase-3 beta [Botryotinia fuckeliana T4]	glycogen synthase kinase-3 beta
isotig04720	0	2	4	hypothetical protein BC1G_00907 [Botryotinia fuckeliana B05.10]	hypothetical protein BC1G_00907
isotig04849	0	3	4	endopolygalacturonase 4 [Botryotinia fuckeliana]	endopolygalacturonase 4
isotig05015	0	4	4	acyl-CoA desaturase [Botryotinia fuckeliana B05.10]	acyl- desaturase
isotig05066	0	1	4	hypothetical protein BC1G_09897 [Botryotinia fuckeliana B05.10]	ornithine decarboxylase antizyme
isotig05284	0	4	4	putative external nadh-ubiquinone oxidoreductase protein [Botryotinia fuckeliana BcDW1]	external nadh-ubiquinone oxidoreductase
isotig05589	0	3	4	conserved hypothetical protein [Botryotinia fuckeliana B05.10]	cytosolic non-specific dipeptidase
isotig05690	0	2	4	similar to alcohol oxidase [Botryotinia fuckeliana T4]	alcohol oxidase
isotig05704	0	2	4	predicted protein [Botryotinia fuckeliana B05.10]	prefoldin subunit 5
isotig05986	0	0	4	cel5A, endo-beta-1,4-glucanase precursor [Botryotinia fuckeliana T4]	glycoside hydrolase family 5 protein
isotig06356	0	8	4	hypothetical protein BC1G_00445 [Botryotinia fuckeliana B05.10]	udp-glucose 4-
isotig06453	0	2	4	hypothetical protein BC1G_11939 [Botryotinia fuckeliana B05.10]	zinc finger transcription factor ace1
isotig06461	0	1	4	hypothetical protein BC1G_05544 [Botryotinia fuckeliana B05.10]	isotrichodermin c-15 hydroxylase
isotig06494	0	1	4	putative survival factor 1 protein [Botryotinia fuckeliana BcDW1]	survival factor 1
isotig06938	0	2	4	hypothetical protein BC1G_00198 [Botryotinia fuckeliana B05.10]	duf1237 domain-containing protein
isotig06984	0	2	4	hypothetical protein BC1G_02740 [Botryotinia fuckeliana B05.10]	glycoside hydrolase family 5 protein
isotig07227	0	2	4	hypothetical protein BC1G_05845 [Botryotinia fuckeliana B05.10]	aspartic proteinase precursor
isotig07366	0	1	4	hypothetical protein BC1G_08562 [Botryotinia fuckeliana B05.10]	zinc knuckle domain containing protein
isotig07556	0	2	4	hypothetical protein BC1G_03318 [Botryotinia fuckeliana B05.10]	casein kinase ii beta 2 subunit protein
isotig07590	0	1	4	hypothetical protein BC1G_03301 [Botryotinia fuckeliana B05.10]	glycerol dehydrogenase
isotig07764	0	4	4	hypothetical protein BC1G_10630 [Botryotinia fuckeliana B05.10]	gpi-anchored cell wall organization protein ecm33 protein
isotig07935	0	4	4	6,7-dimethyl-8-ribityllumazine synthase [Botryotinia fuckeliana B05.10]	#NAME?
isotig07961	0	3	4	hypothetical protein BC1G_00521 [Botryotinia fuckeliana B05.10]	cutinase g-box binding protein
isotig07987	0	8	4	hypothetical protein BC1G_09731 [Botryotinia fuckeliana B05.10]	elongation factor 2
isotig08005	0	3	4	similar to heat shock protein 70 [Botryotinia fuckeliana T4]	heat shock 70 kda protein
isotig08052	0	0	4	similar to phosphatidate cytidylyltransferase [Botryotinia fuckeliana T4]	phosphatidate cytidylyltransferase
isotig08055	0	1	4	hypothetical protein BC1G_08882 [Botryotinia fuckeliana B05.10]	triosephosphate isomerase
isotig08154	0	2	4	hypothetical protein BC1G_05448 [Botryotinia fuckeliana B05.10]	peptidyl-prolyl cis-trans isomerase b
isotig08259	0	4	4	hypothetical protein BC1G_02511 [Botryotinia fuckeliana B05.10]	mitochondrial f0 subunit e protein
isotig08389	0	0	4	similar to tyrosinase central domain protein [Botryotinia fuckeliana T4]	tyrosinase central domain protein
isotig08528	0	0	4	putative rhomboid family protein [Botryotinia fuckeliana BcDW1]	rhomboid family protein
isotig08562	0	0	4	hypothetical protein BC1G_06304 [Botryotinia fuckeliana B05.10]	actin lateral binding protein
isotig08692	0	0	4	hypothetical protein BofuT4_P096760.1 [Botryotinia fuckeliana T4]	serine threonine-protein phosphatase pp1
isotig08750	0	0	4	putative voltage-gated k channel beta protein [Botryotinia fuckeliana BcDW1]	voltage-gated k channel beta
isotig08969	0	0	4	putative nadp-dependent leukotriene b4 12-hydroxydehydrogenase protein [Botryotinia fuckeliana BcDW1]	nadp-dependent leukotriene b4 12-hydroxydehydrogenase
isotig09026	0	1	4	hypothetical protein BC1G_05544 [Botryotinia fuckeliana B05.10]	cytochrome p450 family protein
isotig09062	0	4	4	putative alcohol dehydrogenase protein [Botryotinia fuckeliana BcDW1]	alcohol dehydrogenase
isotig09325	0	2	4	glycoside hydrolase family 54 protein [Botryotinia fuckeliana T4]	glycoside hydrolase family 54 protein
isotig09581	0	0	4	putative ribonuclease p 40kda subunit protein [Botryotinia fuckeliana BcDW1]	ankyrin repeat-containing protein
isotig09738	0	5	4	hypothetical protein BC1G_02573 [Botryotinia fuckeliana B05.10]	tubulin alpha chain
isotig09992	0	2	4	ERP1 protein precursor [Botryotinia fuckeliana B05.10]	transmembrane emp24 domain-containing protein 9
isotig10157	0	8	4	phosphoglycerate kinase [Botryotinia fuckeliana B05.10]	phosphoglycerate kinase
isotig10271	0	1	4	hypothetical protein BofuT4_P102140.1 [Botryotinia fuckeliana T4]	histone acetyltransferase spt10
isotig10325	0	1	4	hypothetical protein BC1G_08658 [Botryotinia fuckeliana B05.10]	carboxypeptidase a2 protein
isotig10418	0	4	4	putative branched-chain-amino-acid aminotransferase protein [Botryotinia fuckeliana BcDW1]	branched-chain-amino-acid aminotransferase
isotig10582	0	1	4	hypothetical protein BC1G_08482 [Botryotinia fuckeliana B05.10]	acyl- oxidase
isotig10748	0	5	4	similar to rho-gdp dissociation inhibitor [Botryotinia fuckeliana T4]	rho gdp-dissociation inhibitor
isotig10935	0	2	4	hypothetical protein BC1G_02500 [Botryotinia fuckeliana B05.10]	ring-7 protein
isotig10962	0	1	4	NADH-ubiquinone oxidoreductase 17.8 kDa subunit [Botryotinia fuckeliana B05.10]	nadh-ubiquinone oxidoreductase kda subunit
isotig11123	0	6	4	hypothetical protein BC1G_11690 [Botryotinia fuckeliana B05.10]	polysaccharide lyase family 1 protein
isotig11135	0	1	4	hypothetical protein SS1G_06222 [Sclerotinia sclerotiorum 1980]	fumarate reductase
isotig11191	0	1	4	hypothetical protein BC1G_07041 [Botryotinia fuckeliana B05.10]	nadh-ubiquinone oxidoreductase kda subunit
isotig11259	0	2	4	hypothetical protein BC1G_02144 [Botryotinia fuckeliana B05.10]	alcohol oxidase
isotig11321	0	2	4	hypothetical protein BC1G_03472 [Botryotinia fuckeliana B05.10]	duf1275 domain protein
isotig11386	0	4	4	hypothetical protein BC1G_08140 [Botryotinia fuckeliana B05.10]	sugar transporter
isotig11698	0	1	4	hypothetical protein BC1G_01425 [Botryotinia fuckeliana B05.10]	zinc finger protein 32
isotig11805	0	0	4	hypothetical protein BC1G_11623 [Botryotinia fuckeliana B05.10]	mfs sugar
isotig11843	0	3	4	pectin methyl esterase [Botryotinia fuckeliana]	pectin methylesterase
isotig11896	0	3	4	similar to ATP synthase subunit alpha [Botryotinia fuckeliana T4]	mitochondrial f1 atpase subunit
isotig10044	0	6	1	hypothetical protein BC1G_10557 [Botryotinia fuckeliana B05.10]	utp-glucose-1-phosphate uridylyltransferase
isotig02283	0	5	3	hypothetical protein BC1G_12206 [Botryotinia fuckeliana B05.10]	hypothetical protein BC1G_12206
isotig02886	0	7	3	cytochrome P450 monooxygenase [Botryotinia fuckeliana]	cytochrome p450
isotig03435	0	2	3	translation elongation factor eEF-3 [Botryotinia fuckeliana B05.10]	elongation factor 3
isotig03547	0	4	3	hypothetical protein BC1G_03287 [Botryotinia fuckeliana B05.10]	g2 mitotic-specific cyclin-b
isotig03878	0	1	3	hypothetical protein BC1G_02262 [Botryotinia fuckeliana B05.10]	duf1014 domain protein
isotig04134	0	6	3	predicted protein [Botryotinia fuckeliana B05.10]	protein
isotig04897	0	3	3	putative l-galactonate dehydratase protein [Botryotinia fuckeliana BcDW1]	l-galactonate dehydratase
isotig05140	0	3	3	hypothetical protein BofuT4_P092040.1 [Botryotinia fuckeliana T4]	hypothetical protein BofuT4_P092040.1
isotig05484	0	4	3	cytochrome c [Botryotinia fuckeliana B05.10]	cytochrome c
isotig05956	0	5	3	secretory pathway Rab GDP dissociation inhibitor [Botryotinia fuckeliana B05.10]	rab gdp-dissociation inhibitor
isotig06330	0	3	3	ubiquinol-cytochrome-c reductase complex core protein 2, mitochondrial precursor [Botryotinia fuckeliana B05.10]	cytochrome b-c1 complex subunit 2
isotig07344	0	4	3	hypothetical protein BC1G_03742 [Botryotinia fuckeliana B05.10]	short-chain dehydrogenase reductase family
isotig07449	0	2	3	hypothetical protein BC1G_14924 [Botryotinia fuckeliana B05.10]	oxysterol binding protein
isotig08049	0	7	3	putative tripeptidyl peptidase a protein [Botryotinia fuckeliana BcDW1]	tripeptidyl peptidase a
isotig08097	0	1	3	similar to transcription factor Zn, C2H2 Con7 [Botryotinia fuckeliana T4]	transcription factor c2h2 con7
isotig08267	0	1	3	hypothetical protein BC1G_12671 [Botryotinia fuckeliana B05.10]	minor allergen alt a 7
isotig08662	0	5	3	glycoside hydrolase family 15 protein [Botryotinia fuckeliana T4]	starch binding domain-containing protein
isotig08684	0	5	3	conserved hypothetical protein [Botryotinia fuckeliana B05.10]	nad dependent epimerase dehydratase
isotig08758	0	0	3	similar to proteinase (secreted protein) (secreted protein) [Botryotinia fuckeliana T4]	hydrolase mb2248c
isotig08765	0	3	3	predicted protein [Botryotinia fuckeliana B05.10]	predicted protein
isotig08789	0	3	3	nucleotide excision repair protein RAD23 [Botryotinia fuckeliana B05.10]	uv excision repair protein
isotig08795	0	2	3	hypothetical protein BC1G_04382 [Botryotinia fuckeliana B05.10]	conserved fungal protein
isotig09008	0	0	3	hypothetical protein BofuT4_P050960.1 [Botryotinia fuckeliana T4]	serine threonine-protein kinase ppk6
isotig09228	0	2	3	hypothetical protein BC1G_06085 [Botryotinia fuckeliana B05.10]	nucleosome assembly protein
isotig09576	0	4	3	hypothetical protein BC1G_08906 [Botryotinia fuckeliana B05.10]	nadh-ubiquinone oxidoreductase 21 kda
isotig10107	0	2	3	hypothetical protein BC1G_16195 [Botryotinia fuckeliana B05.10]	alcohol dehydrogenase
isotig10112	0	1	3	hypothetical protein BC1G_06085 [Botryotinia fuckeliana B05.10]	nucleosome assembly protein
isotig10329	0	4	3	hypothetical protein BC1G_16087 [Botryotinia fuckeliana B05.10]	hybrid pks-nrps protein
isotig10577	0	5	3	hypothetical protein BC1G_01518 [Botryotinia fuckeliana B05.10]	3-hydroxy-3-methylglutaryl-coenzyme a reductase
isotig10909	0	2	3	conserved hypothetical protein [Botryotinia fuckeliana B05.10]	malate dehydrogenase
isotig11059	0	4	3	putative sun domain-containing protein [Botryotinia fuckeliana BcDW1]	sun domain-containing protein
isotig11084	0	1	3	predicted protein [Botryotinia fuckeliana B05.10]	predicted protein
isotig11140	0	3	3	hypothetical protein BC1G_10247 [Botryotinia fuckeliana B05.10]	glycoside hydrolase family 32 protein
isotig11239	0	5	3	peptidyl-prolyl cis-trans isomerase [Botryotinia fuckeliana B05.10]	peptidyl-prolyl cis-trans isomerase
isotig11400	0	3	3	hypothetical protein BC1G_05515 [Botryotinia fuckeliana B05.10]	lipase 2
isotig11403	0	3	3	putative carboxypeptidase protein [Botryotinia fuckeliana BcDW1]	carboxypeptidase s1
isotig11407	0	4	3	hypothetical protein BC1G_01803 [Botryotinia fuckeliana B05.10]	subtilisin-like protein
isotig11692	0	1	3	similar to 3-ketoacyl-(acyl-carrier-protein) reductase [Botryotinia fuckeliana T4]	short-chain dehydrogenase reductase family
contig06452	0	2	2	putative hexokinase protein [Botryotinia fuckeliana BcDW1]	hexokinase
isotig03724	0	4	2	hypothetical protein BC1G_12627 [Botryotinia fuckeliana B05.10]	sun domain protein
isotig04088	0	4	2	putative hit family protein 1 protein [Botryotinia fuckeliana BcDW1]	hit family protein 1
isotig04480	0	2	2	similar to sec14 cytosolic factor [Botryotinia fuckeliana T4]	phosphatidylinositol
isotig04898	0	3	2	glycoside hydrolase family 32 protein [Botryotinia fuckeliana T4]	glycoside hydrolase family 32 protein
isotig05521	0	4	2	hypothetical protein BC1G_11623 [Botryotinia fuckeliana B05.10]	mfs sugar
isotig05719	0	5	2	similar to tripeptidyl peptidase (secreted protein) [Botryotinia fuckeliana T4]	tripeptidyl peptidase protein
isotig06435	0	1	2	similar to 5'-methylthioadenosine phosphorylase [Botryotinia fuckeliana T4]	5 -methylthioadenosine phosphorylase
isotig06492	0	7	2	putative pyruvate kinase protein [Botryotinia fuckeliana BcDW1]	pyruvate kinase
isotig06675	0	5	2	hypothetical protein BC1G_03845 [Botryotinia fuckeliana B05.10]	cell division control protein 10
isotig07322	0	3	2	hypothetical protein BC1G_09346 [Botryotinia fuckeliana B05.10]	ras gtpase
isotig07414	0	3	2	oxidoreductase [Botryotinia fuckeliana]	enoyl reductase
isotig07819	0	6	2	hypothetical protein BC1G_09182 [Botryotinia fuckeliana B05.10]	serine carboxypeptidase s28 protein
isotig07828	0	5	2	hypothetical protein [Botryotinia fuckeliana B05.10]	trichothecene 3-o-acetyltransferase protein
isotig07938	0	5	2	hypothetical protein BC1G_00198 [Botryotinia fuckeliana B05.10]	duf1237 domain-containing protein
isotig08065	0	4	2	conserved hypothetical protein [Sclerotinia sclerotiorum 1980]	fumarate hydratase
isotig08829	0	6	2	GTP-binding protein ypt1 [Botryotinia fuckeliana B05.10]	gtp-binding protein ypt1
isotig08947	0	2	2	hypothetical protein BC1G_12655 [Botryotinia fuckeliana B05.10]	small nuclear ribonucleoprotein sm d1
isotig09309	0	6	2	hypothetical protein BC1G_12307 [Botryotinia fuckeliana B05.10]	5-methyltetrahydropteroyltriglutamate-homocysteine methyltransferase
isotig09354	0	5	2	hypothetical protein BofuT4_P082770.1 [Botryotinia fuckeliana T4]	nadph-cytochrome p450 reductase
isotig09446	0	4	2	putative Tubulin alpha chain [Glarea lozoyensis 74030]	tubulin alpha chain
isotig09795	0	6	2	predicted protein [Botryotinia fuckeliana B05.10]	predicted protein
isotig09867	0	4	2	hypothetical protein BC1G_12859 [Botryotinia fuckeliana B05.10]	alpha-glucosidase
isotig09985	0	2	2	BcBOA9 protein [Botryotinia fuckeliana B05.10]	polyketide synthase protein
isotig10259	0	3	2	hypothetical protein BC1G_13374 [Botryotinia fuckeliana B05.10]	short chain dehydrogenase reductase protein
isotig11038	0	3	2	similar to vacuolar protein 8 [Botryotinia fuckeliana T4]	vacuolar protein 8
isotig11134	0	6	2	hypothetical protein BofuT4_P082760.1 [Botryotinia fuckeliana T4]	nadph-cytochrome p450 reductase
isotig11198	0	6	2	aspartic proteinase precursor [Botryotinia fuckeliana]	aspartic-type
isotig11287	0	3	2	similar to acyl-protein thioesterase [Botryotinia fuckeliana T4]	acyl-protein thioesterase
isotig11431	0	1	2	hypothetical protein BC1G_01663 [Botryotinia fuckeliana B05.10]	hypothetical protein BC1G_01663
isotig11452	0	7	2	hypothetical protein BC1G_00448 [Botryotinia fuckeliana B05.10]	extracellular serine-rich
isotig11625	0	6	2	hypothetical protein BC1G_14077 [Botryotinia fuckeliana B05.10]	#NAME?
isotig11725	0	5	2	hypothetical protein BC1G_15841 [Botryotinia fuckeliana B05.10]	trichothecene 3-o-acetyltransferase
isotig11749	0	3	2	putative rnb domain-containing protein [Botryotinia fuckeliana BcDW1]	rnb domain-containing protein
isotig03077	0	3	1	similar to nuclease domain-containing protein 1 [Botryotinia fuckeliana T4]	transcription factor (snd1 p100)
isotig03707	0	4	1	hypothetical protein BC1G_13938 [Botryotinia fuckeliana B05.10]	glycoside hydrolase family 93 protein
isotig06962	0	3	1	similar to phenylalanyl-tRNA synthetase alpha chain [Botryotinia fuckeliana T4]	phenylalanyl-trna synthetase alpha chain
isotig07750	0	5	1	hypothetical protein BofuT4_P160980.1 [Botryotinia fuckeliana T4]	mrna binding post-transcriptional regulator
isotig08726	0	2	1	hypothetical protein BofuT4_P051130.1 [Botryotinia fuckeliana T4]	ankyrin repeat protein
isotig09989	0	4	1	putative 13 protein [Botryotinia fuckeliana BcDW1]	13 protein
isotig10225	0	3	1	hypothetical protein BC1G_15533 [Botryotinia fuckeliana B05.10]	#NAME?
isotig10971	0	4	1	BcatrD protein [Botryotinia fuckeliana]	multidrug resistance protein cdr1
isotig11007	0	3	1	glycosyltransferase family 48 protein, partial sequence [Botryotinia fuckeliana T4]	#NAME?
isotig11204	0	5	1	hypothetical protein BC1G_15524 [Botryotinia fuckeliana B05.10]	surface protein sp1 protein
isotig11340	0	5	1	hypothetical protein BC1G_04016 [Botryotinia fuckeliana B05.10]	hypothetical protein BC1G_04016
isotig11721	0	5	1	putative short-chain dehydrogenase protein [Botryotinia fuckeliana BcDW1]	short-chain dehydrogenase reductase family
isotig11766	0	5	1	hypothetical protein BcDW1_9368 [Botryotinia fuckeliana BcDW1]	hypothetical protein BcDW1_9368
isotig07209	0	3	0	glycosyltransferase family 66 protein [Pseudocercospora fijiensis CIRAD86]	oligosaccharyl transferase stt3 subunit
isotig08317	0	3	0	hypothetical protein BC1G_01518 [Botryotinia fuckeliana B05.10]	3-hydroxy-3-methylglutaryl-coenzyme a reductase
isotig08701	0	3	0	hypothetical protein BC1G_08011 [Botryotinia fuckeliana B05.10]	mfs phosphate transporter
isotig11240	0	3	0	hypothetical protein BC1G_13637 [Botryotinia fuckeliana B05.10]	transmembrane protein 111
