# Supplementary material for: Resistance to Botrytis cinerea in Solanum lycopersicoides involves widespread transcriptional reprogramming
Source: BMC Genomics. 2014 May 3;15:334. doi: 10.1186/1471-2164-15-334 (PMC4035065; doi:10.1186/1471-2164-15-334)
Supplement: Supplementary file 4 — Additional file 4: Excel file of primers used for analysis of gene expression by qPCR. (XLSX 38 KB) [file 12864_2013_6020_MOESM4_ESM.xlsx]

## Sheet: Sheet1
Target gene	Forward primer sequence	Reverse primer sequence
PR1 protein	ACGCCAATCAAAGAGCTGGAGACT	TCATCGACCCACATCTTCACAGCA
beta-1,3-glucanase	TTGAACCCAAGCATTCGCGTTAGC	TCATCAACCAACTCTCCAAGCCCT
subtilisin-like protease	TCAGGAACCTCAATGTCTTGCCCT	GCAAGGTTTAACGTGTCAGCGGTT
glutathione S-transferase	GCTTTAGCACGATCACAAGGGTCT	AGCCCTCTGCTTCTTGAATCGAAC
ribulose-1,5-bisphosphate carboxylase	TCTCACGGTACACAAATCCGTGCT	GCAGGTGTGGCCACCAATTAACAT
glycolate oxidase	TGTCATGATAGTGCCTGCTGCTGA	ACATGACCACCACAGTGCTAGGAT
beta tubulin	GCTGAAGATGGCATCCACGTTTGT	CAAGAAAGCCTTGCGCCTGAACAT
